# Supplementary material for: 3-(1H-Benzotriazol-1-yl)-1-(3-methoxy­phen­yl)propan-1-one
Source: Acta Crystallogr Sect E Struct Rep Online. 2009 Feb 11;65(Pt 3):o507. doi: 10.1107/S1600536809004127 (PMC2968644; doi:10.1107/S1600536809004127)
Supplement: Supplementary file 2 [file e-65-0o507-Isup2.hkl]

# 
# h,k,l, Fc-squared, Fo-squared, sigma(Fo-squared) and status flag 
# 
data_I
_shelx_title ' 1 in P2(1)/c' 
_shelx_refln_list_code          4 
_shelx_F_calc_maximum      133.28 
_exptl_crystal_F_000       592.00 
_reflns_d_resolution_high  0.8100 
 
loop_ 
 _symmetry_equiv_pos_as_xyz 
 'x, y, z' 
 '-x, y+1/2, -z+1/2' 
 '-x, -y, -z' 
 'x, -y-1/2, z-1/2' 
 
_cell_length_a     5.3583 
_cell_length_b    12.9758 
_cell_length_c    19.6879 
_cell_angle_alpha  90.000 
_cell_angle_beta   91.146 
_cell_angle_gamma  90.000 
 
_shelx_F_squared_multiplier     1.000 
 
loop_ 
 _refln_index_h 
 _refln_index_k 
 _refln_index_l 
 _refln_F_squared_calc 
 _refln_F_squared_meas 
 _refln_F_squared_sigma 
 _refln_observed_status 
   1   0   0     6452.58     5731.14     85.37 o 
   2   0   0     2288.29     2249.03     22.95 o 
   3   0   0      176.13      175.61      3.12 o 
   4   0   0      149.03      161.75      3.78 o 
   5   0   0       17.24       16.94      2.69 o 
   6   0   0       11.18        9.77      2.53 o 
   1   1   0      329.40      344.33      3.26 o 
   2   1   0      697.60      698.24      6.11 o 
   3   1   0      386.77      397.89      3.58 o 
   4   1   0        0.03       -0.02      0.30 o 
   5   1   0      187.36      217.79      8.21 o 
   6   1   0      114.31      121.61      4.67 o 
   0   2   0      390.15      393.78      4.52 o 
   1   2   0     6031.17     5325.79     38.91 o 
   2   2   0     1228.46     1290.22      9.97 o 
   3   2   0       27.36       28.25      0.87 o 
   4   2   0       44.20       37.31      1.27 o 
   5   2   0       26.48       27.02      3.25 o 
   6   2   0        0.29       -0.01      1.05 o 
   1   3   0     2193.94     2201.39     14.40 o 
   2   3   0      465.60      480.80      4.33 o 
   3   3   0      599.61      634.61      5.78 o 
   4   3   0      149.89      153.34      2.92 o 
   5   3   0       60.69       60.31      2.74 o 
   6   3   0       11.22       12.07      1.94 o 
   0   4   0     3757.79     3562.71     40.50 o 
   1   4   0      324.08      311.28      3.01 o 
   2   4   0      150.12      169.96      2.58 o 
   3   4   0       37.29       35.26      1.13 o 
   4   4   0       34.43       34.41      2.73 o 
   5   4   0       14.56       16.47      1.72 o 
   6   4   0       21.23       22.68      3.52 o 
   1   5   0      350.71      364.33      3.60 o 
   2   5   0       50.60       57.00      2.45 o 
   3   5   0        0.34       -0.04      0.37 o 
   4   5   0       41.96       40.91      1.99 o 
   5   5   0       25.94       29.22      3.36 o 
   6   5   0       35.39       32.38      4.02 o 
   0   6   0       42.85       44.89      1.48 o 
   1   6   0      124.77      111.73      1.59 o 
   2   6   0       63.39       73.83      1.45 o 
   3   6   0       63.96       69.79      1.91 o 
   4   6   0      100.24       97.92      3.20 o 
   5   6   0        0.92        0.85      1.41 o 
   6   6   0        2.07        1.21      1.62 o 
   1   7   0      137.12      156.65      2.06 o 
   2   7   0       79.26       74.00      1.54 o 
   3   7   0        9.07        7.26      0.82 o 
   4   7   0        0.01       -0.46      0.46 o 
   5   7   0       12.76       12.21      1.51 o 
   0   8   0      352.61      382.20      5.95 o 
   1   8   0      391.94      401.60      4.37 o 
   2   8   0      596.45      630.37      6.18 o 
   3   8   0        0.88        2.50      0.63 o 
   4   8   0       55.32       59.33      3.60 o 
   5   8   0       10.31       11.54      1.56 o 
   1   9   0        8.76        9.14      0.75 o 
   2   9   0       47.38       41.52      1.61 o 
   3   9   0      286.07      267.72      4.51 o 
   4   9   0      164.66      144.88      4.33 o 
   5   9   0        1.00        0.43      1.68 o 
   0  10   0      107.19      103.06      2.99 o 
   1  10   0        8.58        8.05      0.75 o 
   2  10   0       72.83       72.47      2.72 o 
   3  10   0       40.45       40.04      2.46 o 
   4  10   0       15.07       15.91      1.77 o 
   5  10   0        8.17        8.52      1.46 o 
   1  11   0      199.03      202.90      3.28 o 
   2  11   0       13.87       18.44      2.86 o 
   3  11   0        1.24        0.19      0.56 o 
   4  11   0        4.46        5.78      1.27 o 
   0  12   0      353.31      348.50      7.60 o 
   1  12   0      238.92      241.61      3.77 o 
   2  12   0       25.63       23.55      4.81 o 
   3  12   0       14.19       15.13      1.38 o 
   4  12   0        0.29        0.41      0.85 o 
   1  13   0        2.46        2.66      0.86 o 
   2  13   0        3.40        3.74      0.93 o 
   3  13   0        5.76        7.44      1.36 o 
   0  14   0       66.82       67.22      3.03 o 
   1  14   0        5.06        4.12      0.96 o 
   2  14   0        9.21       10.06      1.44 o 
   3  14   0        1.47        1.50      1.07 o 
   1  15   0        0.85        0.52      1.32 o 
   2  15   0        5.00        4.65      1.10 o 
   0  16   0        2.90        6.92      2.05 o 
  -6   1   1       55.44       54.36      3.19 o 
  -5   1   1       27.28       24.13      2.06 o 
  -4   1   1       24.68       23.28      1.04 o 
  -3   1   1       32.31       28.94      0.87 o 
  -2   1   1      256.58      241.47      2.61 o 
  -1   1   1     3936.58     3888.49     31.09 o 
   0   1   1      261.18      258.31      2.44 o 
   1   1   1      266.62      324.73      3.06 o 
   2   1   1       23.79       21.01      0.65 o 
   3   1   1        9.84       15.97      0.60 o 
   4   1   1      707.18      746.25      6.19 o 
   5   1   1      410.78      436.94     12.41 o 
   6   1   1       80.68       85.77      4.58 o 
  -6   2   1       20.21       19.11      3.36 o 
  -5   2   1      104.37      103.04      3.79 o 
  -4   2   1      422.47      434.71      6.26 o 
  -3   2   1       16.83       13.63      0.66 o 
  -2   2   1      191.48      207.93      2.25 o 
  -1   2   1     1770.42     1741.36     11.50 o 
   0   2   1     2041.50     1936.16     12.53 o 
   1   2   1     5982.07     5516.34     40.15 o 
   2   2   1      140.96      159.41      1.89 o 
   3   2   1      151.28      148.87      2.06 o 
   4   2   1       19.04       17.14      1.06 o 
   5   2   1        1.39        2.33      0.93 o 
   6   2   1       22.25       21.31      2.35 o 
  -6   3   1        8.85        9.66      1.74 o 
  -5   3   1      491.47      512.89      8.78 o 
  -4   3   1      144.56      138.36      2.82 o 
  -3   3   1       63.36       56.51      1.20 o 
  -2   3   1       34.94       40.52      0.85 o 
  -1   3   1      137.92      129.04      1.66 o 
   0   3   1      405.14      399.04      3.92 o 
   1   3   1      130.01      118.01      1.58 o 
   2   3   1       50.70       64.51      1.13 o 
   3   3   1      868.12      924.50      7.84 o 
   4   3   1        8.45        9.86      0.98 o 
   5   3   1       26.44       26.70      1.98 o 
   6   3   1        0.14        0.72      1.47 o 
  -6   4   1       17.35       18.02      3.12 o 
  -5   4   1       39.72       36.85      2.18 o 
  -4   4   1       41.84       48.40      2.16 o 
  -3   4   1       23.35       35.65      1.31 o 
  -2   4   1      306.06      311.05      4.70 o 
  -1   4   1      435.95      411.77      3.40 o 
   0   4   1       79.13       70.05      1.29 o 
   1   4   1       31.50       25.65      0.69 o 
   2   4   1       34.47       36.20      0.90 o 
   3   4   1       15.28       15.22      0.72 o 
   4   4   1       41.11       40.66      1.95 o 
   5   4   1       12.63        9.28      1.43 o 
   6   4   1       12.79       16.29      3.11 o 
  -6   5   1        2.05        2.74      1.84 o 
  -5   5   1       37.23       38.95      2.21 o 
  -4   5   1       69.92       69.43      5.29 o 
  -3   5   1       95.98       96.42      7.04 o 
  -2   5   1       85.03       92.99      1.39 o 
  -1   5   1        0.03        0.53      0.22 o 
   0   5   1       59.21       60.31      1.86 o 
   1   5   1      927.09      958.69      7.02 o 
   2   5   1     1903.93     2099.07     15.99 o 
   3   5   1      309.26      319.26      3.70 o 
   4   5   1       20.96       22.59      1.58 o 
   5   5   1       23.87       22.98      4.55 o 
   6   5   1        1.99        2.90      1.72 o 
  -6   6   1        6.91        5.33      2.27 o 
  -5   6   1       13.32       16.18      1.66 o 
  -4   6   1       91.21       85.41      2.33 o 
  -3   6   1      151.57      144.08      3.67 o 
  -2   6   1      475.41      507.93      4.46 o 
  -1   6   1      330.88      352.33      3.65 o 
   0   6   1      145.75      158.63      2.12 o 
   1   6   1      971.85     1072.31      7.91 o 
   2   6   1       53.96       72.14      1.75 o 
   3   6   1        2.77        2.22      0.53 o 
   4   6   1        1.10        1.46      0.69 o 
   5   6   1        0.04        0.24      1.31 o 
   6   6   1        4.31        6.79      2.34 o 
  -5   7   1        0.49        0.55      0.75 o 
  -4   7   1       35.52       31.50      3.21 o 
  -3   7   1        2.94        4.06      1.24 o 
  -2   7   1        7.48        7.19      0.53 o 
  -1   7   1      491.11      513.34      5.00 o 
   0   7   1       53.81       50.45      1.22 o 
   1   7   1      335.18      323.01      3.48 o 
   2   7   1      158.78      162.22      2.65 o 
   3   7   1        9.84        6.53      1.02 o 
   4   7   1       56.35       58.74      4.14 o 
   5   7   1        0.03       -0.07      1.35 o 
  -5   8   1       33.74       34.74      3.44 o 
  -4   8   1       75.93       71.97      3.52 o 
  -3   8   1       82.33       80.72      2.27 o 
  -2   8   1      359.49      348.11      5.25 o 
  -1   8   1        6.70        3.24      0.47 o 
   0   8   1       13.02       10.21      0.70 o 
   1   8   1      120.36      111.03      1.79 o 
   2   8   1       16.05       13.35      0.80 o 
   3   8   1      203.10      194.74      3.56 o 
   4   8   1        2.19        1.49      0.84 o 
   5   8   1       10.52       10.60      2.58 o 
  -5   9   1       21.07       19.31      1.99 o 
  -4   9   1        1.17        2.69      0.93 o 
  -3   9   1       84.83       79.66      3.19 o 
  -2   9   1        1.66        2.26      0.52 o 
  -1   9   1      175.87      168.79      2.64 o 
   0   9   1       10.29       10.12      0.75 o 
   1   9   1      950.50      983.35      8.78 o 
   2   9   1        7.17       11.61      0.81 o 
   3   9   1      319.38      300.30     16.76 o 
   4   9   1      106.47       97.90      3.80 o 
   5   9   1        2.41        0.32      1.63 o 
  -5  10   1        0.46        1.69      1.79 o 
  -4  10   1        0.08       -0.75      0.75 o 
  -3  10   1       40.81       34.07      1.68 o 
  -2  10   1      587.22      586.79      6.54 o 
  -1  10   1       51.30       50.13      1.63 o 
   0  10   1       17.08       16.93      1.22 o 
   1  10   1       18.62       14.94      0.94 o 
   2  10   1      222.27      215.25      3.95 o 
   3  10   1        2.71        2.71      0.69 o 
   4  10   1        9.60       14.00      1.65 o 
   5  10   1       42.32       44.74      4.59 o 
  -4  11   1       22.79       25.13      2.19 o 
  -3  11   1        4.90        2.14      0.72 o 
  -2  11   1       72.41       63.81      2.17 o 
  -1  11   1       14.50       16.53      1.05 o 
   0  11   1      295.60      301.19      4.79 o 
   1  11   1      272.93      282.65      3.95 o 
   2  11   1        1.39        1.31      0.67 o 
   3  11   1        8.77        9.14      1.38 o 
   4  11   1       69.90       76.70      7.03 o 
  -4  12   1       13.39       11.54      1.69 o 
  -3  12   1        0.75        0.10      0.73 o 
  -2  12   1       16.99       16.28      1.36 o 
  -1  12   1      135.72      142.88      3.30 o 
   0  12   1        6.22        6.91      0.87 o 
   1  12   1        1.43        2.90      0.68 o 
   2  12   1        8.72        8.80      1.28 o 
   3  12   1       26.09       27.39      2.18 o 
   4  12   1        1.43        1.95      1.22 o 
  -3  13   1        5.95        4.89      1.08 o 
  -2  13   1        0.00        0.66      0.68 o 
  -1  13   1       54.18       57.81      2.26 o 
   0  13   1      127.25      129.41      2.81 o 
   1  13   1       10.27       11.32      1.28 o 
   2  13   1       27.04       28.19      2.08 o 
   3  13   1       53.82       61.10      3.05 o 
  -3  14   1        0.95        0.07      1.18 o 
  -2  14   1       76.27       77.10      3.27 o 
  -1  14   1       74.27       80.77      2.75 o 
   0  14   1        0.04       -0.48      0.56 o 
   1  14   1        0.06        0.40      1.13 o 
   2  14   1        5.72        5.25      1.85 o 
   3  14   1        0.05        1.44      0.90 o 
  -2  15   1        9.75        8.95      1.40 o 
  -1  15   1        0.00        0.83      0.71 o 
   0  15   1        5.99        9.20      1.40 o 
   1  15   1       36.61       39.95      2.69 o 
   2  15   1        3.84        5.24      1.12 o 
   0  16   1        2.00        1.65      1.41 o 
  -6   0   2        4.55        6.48      2.24 o 
  -5   0   2       30.71       32.03      3.19 o 
  -4   0   2       41.15       48.40      1.66 o 
  -3   0   2       18.11       20.23      1.17 o 
  -2   0   2     3057.29     2825.40     29.86 o 
  -1   0   2     1290.08     1257.62     10.89 o 
   0   0   2       54.57       37.14      0.86 o 
   1   0   2     3221.94     3191.11     45.13 o 
   2   0   2      234.15      249.93      7.79 o 
   3   0   2       82.12       77.98      1.88 o 
   4   0   2       11.05        8.65      1.34 o 
   5   0   2      874.40      913.08     20.27 o 
   6   0   2       33.59       37.00      4.14 o 
  -6   1   2       13.72       15.49      2.00 o 
  -5   1   2       37.15       37.09      1.75 o 
  -4   1   2       74.55       64.60      1.43 o 
  -3   1   2      112.94      126.77      1.89 o 
  -2   1   2     1404.48     1388.59     13.00 o 
  -1   1   2     2270.00     2280.09     16.60 o 
   0   1   2      131.21      118.08      1.21 o 
   1   1   2     1424.10     1427.68     12.76 o 
   2   1   2      294.68      316.26      2.93 o 
   3   1   2       86.50       88.04      1.44 o 
   4   1   2        3.09        3.96      0.76 o 
   5   1   2      157.60      165.98      7.18 o 
   6   1   2      100.34      106.46      5.20 o 
  -6   2   2        7.88       13.37      3.44 o 
  -5   2   2       83.78       84.98      4.15 o 
  -4   2   2      241.11      226.29      3.76 o 
  -3   2   2      598.29      670.98      6.01 o 
  -2   2   2      142.38      140.90      1.88 o 
  -1   2   2     9635.19     8541.30     61.72 o 
   0   2   2     2604.05     2547.82     20.87 o 
   1   2   2     7860.33     6890.13    104.18 o 
   2   2   2      439.87      453.49      6.51 o 
   3   2   2      165.52      201.40      2.26 o 
   4   2   2       13.54       12.02      0.88 o 
   5   2   2        1.31       -0.11      0.90 o 
   6   2   2       97.37      111.89      4.53 o 
  -6   3   2        6.20        5.68      1.40 o 
  -5   3   2      119.97      110.85      3.56 o 
  -4   3   2      450.42      454.23      5.96 o 
  -3   3   2      670.58      677.35      6.07 o 
  -2   3   2       33.02       34.49      1.15 o 
  -1   3   2      192.39      174.08      1.70 o 
   0   3   2      452.59      416.75      3.68 o 
   1   3   2      218.39      192.56      2.03 o 
   2   3   2        6.92        6.92      0.42 o 
   3   3   2      873.56      967.09      8.13 o 
   4   3   2       45.62       51.24      1.70 o 
   5   3   2       28.79       31.20      2.12 o 
   6   3   2       38.47       41.84      4.36 o 
  -6   4   2       42.77       42.15      4.33 o 
  -5   4   2       11.89       12.32      2.12 o 
  -4   4   2       42.92       38.56      1.57 o 
  -3   4   2       47.66       38.55      3.43 o 
  -2   4   2      140.55      139.74      1.64 o 
  -1   4   2        0.22       -0.05      0.15 o 
   0   4   2     2134.15     2056.63     15.03 o 
   1   4   2        4.31        4.51      0.54 o 
   2   4   2      282.81      285.54      3.02 o 
   3   4   2      107.12      116.33      1.86 o 
   4   4   2        2.82        3.27      0.65 o 
   5   4   2        0.39        0.28      0.78 o 
   6   4   2        9.70        8.95      2.59 o 
  -6   5   2        9.67        9.29      2.49 o 
  -5   5   2       30.65       29.64      3.40 o 
  -4   5   2       86.44       87.52      2.37 o 
  -3   5   2       25.00       24.71      1.16 o 
  -2   5   2      276.92      307.03      2.96 o 
  -1   5   2      995.29     1073.04      7.76 o 
   0   5   2      323.98      340.64      3.38 o 
   1   5   2       69.37       69.67      1.26 o 
   2   5   2        9.93       13.36      0.69 o 
   3   5   2        0.01       -0.18      0.28 o 
   4   5   2       50.14       48.95      2.16 o 
   5   5   2       12.15       13.05      1.63 o 
   6   5   2        2.77        1.41      1.49 o 
  -6   6   2        2.86        3.40      1.93 o 
  -5   6   2        9.27        8.21      1.31 o 
  -4   6   2       18.51       17.49      1.22 o 
  -3   6   2        9.25        9.11      0.87 o 
  -2   6   2       12.92       13.01      0.60 o 
  -1   6   2        0.56        0.42      0.29 o 
   0   6   2      254.18      277.61      3.08 o 
   1   6   2      145.31      145.22      2.06 o 
   2   6   2        1.10        1.45      0.34 o 
   3   6   2       21.99       25.03      0.94 o 
   4   6   2       27.67       27.09      2.35 o 
   5   6   2        1.47        0.92      0.93 o 
   6   6   2        6.42       10.12      2.33 o 
  -5   7   2       31.55       28.26      2.13 o 
  -4   7   2        4.48        3.91      0.80 o 
  -3   7   2       26.86       25.55      1.27 o 
  -2   7   2       12.44       10.57      1.15 o 
  -1   7   2       26.76       33.77      1.02 o 
   0   7   2      136.34      143.53      2.14 o 
   1   7   2      127.06      119.89      1.96 o 
   2   7   2       86.41       94.74      1.79 o 
   3   7   2        0.07        0.01      0.39 o 
   4   7   2        1.90        1.23      0.68 o 
   5   7   2        8.82        8.70      2.43 o 
  -5   8   2       85.96       90.67      4.53 o 
  -4   8   2       26.62       26.24      1.52 o 
  -3   8   2        8.60        6.57      0.89 o 
  -2   8   2        3.12        2.68      0.53 o 
  -1   8   2       41.10       38.90      1.14 o 
   0   8   2       38.02       42.12      1.21 o 
   1   8   2        5.31        1.90      0.42 o 
   2   8   2       45.56       46.60      2.06 o 
   3   8   2        4.74        3.94      0.69 o 
   4   8   2       77.47       69.44      2.87 o 
   5   8   2        3.14        4.56      2.00 o 
  -5   9   2       11.31       12.44      1.67 o 
  -4   9   2       83.81       80.28      2.55 o 
  -3   9   2        1.09        0.33      0.73 o 
  -2   9   2        3.72        4.74      0.65 o 
  -1   9   2        5.37        4.67      0.58 o 
   0   9   2        1.00        2.32      0.46 o 
   1   9   2       42.73       38.36      1.44 o 
   2   9   2       57.37       50.10      1.44 o 
   3   9   2        9.82       12.81      1.10 o 
   4   9   2        8.01        7.75      1.28 o 
   5   9   2        0.02       -1.05      1.38 o 
  -5  10   2       11.07       11.15      1.68 o 
  -4  10   2        9.93       11.91      1.99 o 
  -3  10   2       99.84       97.31      2.75 o 
  -2  10   2      196.40      211.71      3.95 o 
  -1  10   2        0.12        0.47      0.39 o 
   0  10   2       21.01       19.61      1.03 o 
   1  10   2      133.36      135.44      3.35 o 
   2  10   2      126.31      118.94      2.36 o 
   3  10   2        2.11        2.63      0.89 o 
   4  10   2       17.07       15.83      1.73 o 
   5  10   2       87.93       87.19      5.93 o 
  -4  11   2       68.98       66.29      3.14 o 
  -3  11   2       56.46       47.19      1.98 o 
  -2  11   2       56.55       50.26      2.22 o 
  -1  11   2        4.74        5.58      0.72 o 
   0  11   2      147.81      143.06      4.85 o 
   1  11   2        1.68        1.05      0.65 o 
   2  11   2      166.78      169.38      3.56 o 
   3  11   2        3.40        5.12      1.71 o 
   4  11   2       43.71       39.38      2.45 o 
  -4  12   2       11.75       10.09      1.54 o 
  -3  12   2        0.92       -0.35      0.61 o 
  -2  12   2        0.00       -0.48      0.48 o 
  -1  12   2        5.13        4.94      1.27 o 
   0  12   2       62.62       60.05      1.84 o 
   1  12   2        0.19       -0.15      0.62 o 
   2  12   2        0.26        0.29      0.66 o 
   3  12   2       18.65       25.03      2.12 o 
   4  12   2       11.28       13.13      3.34 o 
  -3  13   2       34.76       39.38      2.31 o 
  -2  13   2        1.00        1.85      0.63 o 
  -1  13   2        3.58        3.21      1.00 o 
   0  13   2        0.63        1.45      0.80 o 
   1  13   2      183.44      192.83      6.97 o 
   2  13   2       29.81       23.47      1.95 o 
   3  13   2        6.64        7.25      1.38 o 
  -3  14   2        8.56       10.94      1.51 o 
  -2  14   2        6.87        8.35      1.26 o 
  -1  14   2       11.99       10.33      1.27 o 
   0  14   2       28.69       29.33      1.85 o 
   1  14   2        0.37        1.22      0.88 o 
   2  14   2        0.58        0.26      0.74 o 
   3  14   2       13.70       16.50      2.46 o 
  -2  15   2       19.75       22.22      2.16 o 
  -1  15   2       29.38       29.89      2.60 o 
   0  15   2        4.78        5.56      1.11 o 
   1  15   2       28.11       29.80      2.38 o 
   2  15   2       14.96       17.97      1.91 o 
  -6   1   3       31.24       35.44      2.66 o 
  -5   1   3       78.93       76.71      2.07 o 
  -4   1   3        9.21        7.73      0.73 o 
  -3   1   3      419.41      456.27      4.08 o 
  -2   1   3      481.06      461.13      3.84 o 
  -1   1   3     3596.20     3367.02     21.85 o 
   0   1   3      146.53      120.45      1.42 o 
   1   1   3      599.29      638.78      7.06 o 
   2   1   3      141.32      141.21      1.60 o 
   3   1   3      500.88      515.97      4.65 o 
   4   1   3       67.76       59.23      1.82 o 
   5   1   3       41.00       43.96      2.33 o 
   6   1   3        4.33        7.45      1.99 o 
  -6   2   3        0.58        0.79      0.99 o 
  -5   2   3       87.43       91.28      2.68 o 
  -4   2   3       17.46       12.92      0.88 o 
  -3   2   3        0.69        1.06      0.28 o 
  -2   2   3      399.53      407.47      4.00 o 
  -1   2   3       14.44        8.76      0.46 o 
   0   2   3     8834.81     7699.57     57.50 o 
   1   2   3     9324.20     8186.36    146.84 o 
   2   2   3       30.28       32.49      1.12 o 
   3   2   3       93.61       99.99      1.46 o 
   4   2   3        0.98        1.26      0.51 o 
   5   2   3       59.12       60.21      2.75 o 
   6   2   3        9.44        9.80      1.81 o 
  -6   3   3        0.02       -1.24      1.24 o 
  -5   3   3      125.99      127.72      4.39 o 
  -4   3   3       54.59       50.13      1.77 o 
  -3   3   3      509.23      544.46      6.40 o 
  -2   3   3      672.64      706.19      6.27 o 
  -1   3   3     2668.99     2636.09     19.39 o 
   0   3   3      342.99      322.65      2.94 o 
   1   3   3      287.59      249.61      2.47 o 
   2   3   3        0.04       -0.08      0.35 o 
   3   3   3      605.26      705.29      5.68 o 
   4   3   3      157.06      157.12      3.09 o 
   5   3   3       43.12       41.77      2.41 o 
   6   3   3       60.26       64.38      5.08 o 
  -6   4   3        1.53        2.63      1.63 o 
  -5   4   3        0.04       -0.65      0.65 o 
  -4   4   3       46.88       49.26      1.81 o 
  -3   4   3       70.05       61.08      1.75 o 
  -2   4   3       21.03       17.98      1.05 o 
  -1   4   3       99.04       85.87      1.68 o 
   0   4   3     1080.01     1092.52      8.55 o 
   1   4   3      428.80      473.67      4.25 o 
   2   4   3      654.30      720.30      6.19 o 
   3   4   3      150.39      167.10      3.60 o 
   4   4   3       22.51       21.97      1.29 o 
   5   4   3       12.87       11.79      1.62 o 
   6   4   3        4.14        6.77      2.27 o 
  -6   5   3        5.25        6.68      2.21 o 
  -5   5   3        0.91        0.42      1.24 o 
  -4   5   3       87.50       87.94      2.40 o 
  -3   5   3      331.98      327.37      6.91 o 
  -2   5   3       13.76       18.84      0.63 o 
  -1   5   3      234.36      221.70      2.38 o 
   0   5   3       85.16       61.78      1.37 o 
   1   5   3      214.40      244.72      2.74 o 
   2   5   3        0.01        0.28      0.26 o 
   3   5   3        3.84        5.35      0.53 o 
   4   5   3      317.49      325.93      6.87 o 
   5   5   3       16.74       13.00      1.66 o 
   6   5   3        8.36        6.72      1.50 o 
  -6   6   3       12.63       11.66      2.80 o 
  -5   6   3        5.43        5.85      1.16 o 
  -4   6   3       64.78       57.72      2.57 o 
  -3   6   3        1.46        0.72      0.46 o 
  -2   6   3      270.12      321.79      3.18 o 
  -1   6   3     1731.55     1763.25     13.54 o 
   0   6   3       96.19       90.96      1.89 o 
   1   6   3      170.28      159.81      2.33 o 
   2   6   3       14.01       15.58      0.97 o 
   3   6   3       68.39       80.54      1.65 o 
   4   6   3       62.96       63.58      2.51 o 
   5   6   3        1.04        1.83      0.96 o 
   6   6   3        0.73        1.74      1.07 o 
  -5   7   3        1.99        2.72      1.29 o 
  -4   7   3      111.40      111.89      2.86 o 
  -3   7   3      120.46      120.59      4.71 o 
  -2   7   3        0.01        0.03      0.33 o 
  -1   7   3      903.20      930.90      8.00 o 
   0   7   3     1153.81     1211.70     14.49 o 
   1   7   3        2.65        2.06      0.40 o 
   2   7   3        0.41        0.80      0.35 o 
   3   7   3       11.53       12.52      1.26 o 
   4   7   3       57.66       57.28      2.49 o 
   5   7   3       40.62       35.62      3.32 o 
  -5   8   3        6.58        6.66      1.28 o 
  -4   8   3       41.04       38.74      3.22 o 
  -3   8   3      120.53      108.49      2.38 o 
  -2   8   3       50.68       48.91      1.47 o 
  -1   8   3      126.62      137.69      2.90 o 
   0   8   3        5.14        6.08      1.14 o 
   1   8   3        0.00       -0.23      0.32 o 
   2   8   3       58.79       56.08      1.71 o 
   3   8   3       34.44       34.24      1.87 o 
   4   8   3        4.29        4.71      2.28 o 
   5   8   3        0.13        0.42      0.90 o 
  -5   9   3        0.18        0.33      0.80 o 
  -4   9   3      201.36      212.02      4.28 o 
  -3   9   3        0.05       -0.44      0.44 o 
  -2   9   3        5.26        4.40      0.71 o 
  -1   9   3       18.14       16.99      0.90 o 
   0   9   3      155.34      140.67      2.81 o 
   1   9   3      174.75      178.82      4.06 o 
   2   9   3       14.44       15.29      0.91 o 
   3   9   3       70.50       66.26      2.67 o 
   4   9   3        0.01       -0.64      0.64 o 
   5   9   3        6.77        9.14      2.72 o 
  -5  10   3        4.72        4.95      1.15 o 
  -4  10   3       11.07       12.39      1.28 o 
  -3  10   3       16.26       15.56      1.17 o 
  -2  10   3       30.38       28.04      1.48 o 
  -1  10   3       22.95       25.15      1.13 o 
   0  10   3       25.48       25.47      1.34 o 
   1  10   3      180.03      169.10      3.23 o 
   2  10   3       36.21       31.63      1.28 o 
   3  10   3       76.72       72.61      2.93 o 
   4  10   3        2.17        3.24      1.02 o 
   5  10   3        2.06        0.97      1.87 o 
  -4  11   3        5.07        6.25      1.31 o 
  -3  11   3      162.60      156.56      3.69 o 
  -2  11   3       39.98       39.06      1.77 o 
  -1  11   3      105.75      108.02      2.76 o 
   0  11   3       60.69       59.93      2.04 o 
   1  11   3       67.08       62.16      2.05 o 
   2  11   3      135.37      135.78      4.41 o 
   3  11   3       11.88        9.97      1.45 o 
   4  11   3        8.86       11.06      1.63 o 
  -4  12   3        2.45        4.40      1.17 o 
  -3  12   3       24.53       20.42      2.96 o 
  -2  12   3       15.47       13.40      1.30 o 
  -1  12   3       22.42       25.77      1.59 o 
   0  12   3      183.58      174.23      5.16 o 
   1  12   3      616.61      620.28      7.91 o 
   2  12   3       25.25       20.86      3.00 o 
   3  12   3       20.93       20.61      2.61 o 
   4  12   3        7.95        7.01      1.38 o 
  -3  13   3        6.20       10.16      1.43 o 
  -2  13   3        1.14        1.93      0.78 o 
  -1  13   3       25.43       22.99      1.60 o 
   0  13   3      299.36      319.17      5.44 o 
   1  13   3       19.53       22.75      1.55 o 
   2  13   3        0.97        0.63      0.77 o 
   3  13   3       10.02        7.21      1.42 o 
  -3  14   3        1.48        1.42      1.63 o 
  -2  14   3        3.30        2.73      1.24 o 
  -1  14   3        5.17        4.91      1.02 o 
   0  14   3      212.79      217.26      4.95 o 
   1  14   3      100.92      102.24      2.99 o 
   2  14   3        4.04        3.62      0.97 o 
   3  14   3       21.15       22.89      2.99 o 
  -2  15   3        2.99        5.34      1.07 o 
  -1  15   3        0.22       -0.50      0.86 o 
   0  15   3       35.34       37.80      2.13 o 
   1  15   3        0.80        0.33      1.16 o 
   2  15   3        9.65       11.62      1.60 o 
  -6   0   4        1.34        3.68      1.74 o 
  -5   0   4        0.03       -0.65      0.65 o 
  -4   0   4      290.41      298.45      5.61 o 
  -3   0   4       89.37      115.94      2.84 o 
  -2   0   4     2750.83     2738.05     23.31 o 
  -1   0   4     3836.84     3841.92     32.17 o 
   0   0   4    13916.88    11274.76    218.90 o 
   1   0   4      558.36      546.99      9.26 o 
   2   0   4      634.93      662.60     10.58 o 
   3   0   4     1227.16     1240.33     16.10 o 
   4   0   4       37.76       37.68      2.43 o 
   5   0   4       35.54       32.20      2.61 o 
   6   0   4        3.98        2.97      1.85 o 
  -6   1   4        0.31        0.49      0.99 o 
  -5   1   4       96.26       94.39      2.30 o 
  -4   1   4        0.50        0.06      0.45 o 
  -3   1   4        0.46        0.09      0.23 o 
  -2   1   4      684.92      706.29      5.44 o 
  -1   1   4     4813.09     4647.91     27.72 o 
   0   1   4      521.31      521.36      4.18 o 
   1   1   4     1155.70     1187.85     15.09 o 
   2   1   4       37.71       33.71      0.61 o 
   3   1   4       13.54       11.85      0.54 o 
   4   1   4       37.66       34.84      1.69 o 
   5   1   4      259.36      270.95      6.02 o 
   6   1   4      187.69      194.87      8.77 o 
  -6   2   4        8.45        7.09      2.30 o 
  -5   2   4       72.56       73.72      2.05 o 
  -4   2   4        2.36        3.24      0.58 o 
  -3   2   4      108.67      105.25      1.93 o 
  -2   2   4     1483.91     1520.43     10.68 o 
  -1   2   4    17762.53    14508.88     87.88 o 
   0   2   4     7017.36     6537.64     42.92 o 
   1   2   4    15041.08    12409.76    280.99 o 
   2   2   4       46.66       47.35      0.83 o 
   3   2   4      114.63      106.86      2.11 o 
   4   2   4        7.92        8.00      0.87 o 
   5   2   4        5.76        6.83      1.26 o 
   6   2   4       13.41       15.44      3.15 o 
  -6   3   4       51.74       59.82      4.74 o 
  -5   3   4        0.84        0.94      0.59 o 
  -4   3   4      188.83      189.53      3.56 o 
  -3   3   4       51.68       55.91      1.66 o 
  -2   3   4      580.26      557.97      5.28 o 
  -1   3   4      292.49      297.68      4.12 o 
   0   3   4        8.02        8.34      0.45 o 
   1   3   4        8.45       10.77      0.75 o 
   2   3   4      349.01      401.48      3.43 o 
   3   3   4       14.67       13.07      0.99 o 
   4   3   4       65.84       64.95      2.01 o 
   5   3   4        0.35        1.46      0.94 o 
   6   3   4       14.71       19.52      3.37 o 
  -6   4   4        9.59       10.19      2.59 o 
  -5   4   4        3.03        3.62      0.82 o 
  -4   4   4      220.20      220.90      3.96 o 
  -3   4   4       21.17       15.60      1.29 o 
  -2   4   4     4664.98     4785.62     34.88 o 
  -1   4   4      186.12      209.38      2.89 o 
   0   4   4      564.12      609.03      5.97 o 
   1   4   4        4.04        1.83      0.34 o 
   2   4   4     1343.33     1450.37     11.33 o 
   3   4   4      728.97      752.41      9.34 o 
   4   4   4        8.51        7.50      1.22 o 
   5   4   4       39.71       38.91      2.46 o 
   6   4   4        5.40        6.08      2.24 o 
  -6   5   4        0.77        0.31      1.60 o 
  -5   5   4        5.30        4.52      1.16 o 
  -4   5   4      363.97      370.09      5.53 o 
  -3   5   4      112.56      111.34      4.51 o 
  -2   5   4      333.63      308.32      3.68 o 
  -1   5   4        0.62        0.60      0.32 o 
   0   5   4       63.93       62.11      1.17 o 
   1   5   4     1098.62     1210.51      9.67 o 
   2   5   4      535.46      526.76      4.95 o 
   3   5   4      187.51      179.13      3.03 o 
   4   5   4      219.70      230.16      5.53 o 
   5   5   4       41.75       39.07      2.50 o 
   6   5   4       14.36       14.75      2.00 o 
  -6   6   4       11.93       17.12      3.19 o 
  -5   6   4        8.96       10.23      2.33 o 
  -4   6   4       22.08       21.92      1.41 o 
  -3   6   4        1.65        2.84      0.55 o 
  -2   6   4       44.70       45.09      1.31 o 
  -1   6   4     1448.20     1547.65     14.19 o 
   0   6   4       92.07       82.52      1.77 o 
   1   6   4        0.06        0.72      0.58 o 
   2   6   4        2.07        7.87      0.57 o 
   3   6   4        7.30        7.49      1.01 o 
   4   6   4       70.96       65.06      2.87 o 
   5   6   4      111.56      107.88      4.05 o 
   6   6   4        3.17        4.92      1.33 o 
  -5   7   4        8.74        8.42      1.38 o 
  -4   7   4        1.98        2.18      0.72 o 
  -3   7   4      563.10      536.05      5.99 o 
  -2   7   4        0.00        0.05      0.34 o 
  -1   7   4      368.50      376.44      7.38 o 
   0   7   4       16.56       16.98      0.94 o 
   1   7   4      347.90      378.32      4.09 o 
   2   7   4      262.66      252.80      3.20 o 
   3   7   4        0.00        0.35      0.44 o 
   4   7   4      234.38      211.46      4.94 o 
   5   7   4       13.30       11.35      1.69 o 
  -5   8   4        0.51        0.21      1.85 o 
  -4   8   4        5.50        6.66      0.97 o 
  -3   8   4      170.21      165.20      3.00 o 
  -2   8   4       58.36       53.76      1.56 o 
  -1   8   4        0.78        1.29      0.49 o 
   0   8   4      282.86      306.71      4.31 o 
   1   8   4       74.87       80.97      1.70 o 
   2   8   4      196.93      201.14      2.91 o 
   3   8   4       33.78       36.20      2.82 o 
   4   8   4       40.98       42.06      2.21 o 
   5   8   4        3.19        3.43      1.57 o 
  -5   9   4       32.26       30.34      3.17 o 
  -4   9   4      201.20      197.85      4.15 o 
  -3   9   4       39.32       40.56      1.56 o 
  -2   9   4       15.63       12.60      1.08 o 
  -1   9   4       98.26       95.35      2.82 o 
   0   9   4       54.15       53.71      1.76 o 
   1   9   4      282.87      287.39      3.71 o 
   2   9   4       10.92        8.40      0.75 o 
   3   9   4       38.91       39.24      2.11 o 
   4   9   4        0.99        0.81      0.69 o 
   5   9   4        5.41        6.68      1.96 o 
  -5  10   4        8.77       11.31      1.62 o 
  -4  10   4       17.92       17.07      1.49 o 
  -3  10   4       43.38       41.39      1.62 o 
  -2  10   4       83.32       69.70      2.23 o 
  -1  10   4        5.10        8.32      0.96 o 
   0  10   4        0.57        0.86      0.51 o 
   1  10   4       58.62       54.47      3.71 o 
   2  10   4      449.88      460.86      5.35 o 
   3  10   4        7.98        6.55      1.19 o 
   4  10   4       34.69       34.47      2.23 o 
   5  10   4       16.91       20.25      2.28 o 
  -4  11   4        1.17        1.51      0.69 o 
  -3  11   4        3.38        5.87      1.01 o 
  -2  11   4       18.55       17.46      1.35 o 
  -1  11   4        0.00       -0.49      0.49 o 
   0  11   4        1.02        1.23      0.63 o 
   1  11   4      101.04       99.46      4.56 o 
   2  11   4       47.33       44.45      1.65 o 
   3  11   4        0.20       -0.67      0.67 o 
   4  11   4       16.99       16.08      1.81 o 
  -4  12   4        9.49        8.74      1.24 o 
  -3  12   4       24.98       26.95      3.68 o 
  -2  12   4       15.71       16.34      1.66 o 
  -1  12   4        0.59        0.14      0.57 o 
   0  12   4      216.56      207.73      4.09 o 
   1  12   4       32.32       34.51      1.70 o 
   2  12   4       29.59       25.20      1.56 o 
   3  12   4       22.32       26.09      2.13 o 
   4  12   4      100.26      111.72      4.14 o 
  -3  13   4        0.99        0.84      0.73 o 
  -2  13   4       20.26       18.67      1.57 o 
  -1  13   4       36.95       40.49      1.97 o 
   0  13   4      112.11      116.94      3.15 o 
   1  13   4       54.65       55.57      2.15 o 
   2  13   4        9.65       11.13      1.43 o 
   3  13   4        0.14       -0.61      0.61 o 
  -3  14   4        3.18        2.97      0.94 o 
  -2  14   4        0.05        1.05      0.72 o 
  -1  14   4        4.75        5.45      1.06 o 
   0  14   4       14.72       14.04      1.42 o 
   1  14   4        7.81        7.08      1.07 o 
   2  14   4        2.11        2.96      1.22 o 
  -2  15   4        2.58        5.05      1.06 o 
  -1  15   4       11.14       12.87      1.49 o 
   0  15   4        6.90        7.07      1.37 o 
   1  15   4       21.94       25.89      5.11 o 
   2  15   4       20.85       20.43      2.93 o 
  -6   1   5       29.02       34.28      3.58 o 
  -5   1   5       10.73       11.64      1.01 o 
  -4   1   5      100.28       93.27      2.05 o 
  -3   1   5      567.10      565.61      5.68 o 
  -2   1   5     2378.20     2464.83     14.97 o 
  -1   1   5        3.04        5.29      0.26 o 
   0   1   5     4759.76     4683.47     32.81 o 
   1   1   5      985.75     1009.81      8.98 o 
   2   1   5      830.64      945.42      8.71 o 
   3   1   5      471.76      541.36      5.77 o 
   4   1   5       37.72       43.76      1.94 o 
   5   1   5       22.90       26.67      2.01 o 
   6   1   5       42.84       55.16      3.31 o 
  -6   2   5        7.02        9.38      2.41 o 
  -5   2   5        7.77       10.64      0.97 o 
  -4   2   5       26.83       28.42      1.45 o 
  -3   2   5       29.44       27.54      0.86 o 
  -2   2   5      438.83      489.01      4.15 o 
  -1   2   5     2700.87     2758.15     18.03 o 
   0   2   5     1021.22     1035.78      9.93 o 
   1   2   5     1872.78     1945.48     14.19 o 
   2   2   5        5.21        6.11      0.72 o 
   3   2   5      528.01      573.55      6.15 o 
   4   2   5        8.58        7.59      0.90 o 
   5   2   5      150.17      157.12      4.56 o 
   6   2   5       15.32       17.91      3.24 o 
  -6   3   5       42.38       48.45      4.18 o 
  -5   3   5       27.48       26.20      1.58 o 
  -4   3   5       46.62       39.68      1.39 o 
  -3   3   5       16.52       17.37      0.75 o 
  -2   3   5      436.59      433.63      4.42 o 
  -1   3   5     1465.13     1556.07     23.00 o 
   0   3   5      705.60      727.06      5.52 o 
   1   3   5       61.30       63.25      1.58 o 
   2   3   5     1091.99     1205.97      8.57 o 
   3   3   5      303.83      317.63      4.19 o 
   4   3   5      183.79      196.96      3.72 o 
   5   3   5       31.34       32.24      7.43 o 
   6   3   5        7.44        3.81      1.91 o 
  -6   4   5        3.12        3.44      1.72 o 
  -5   4   5       74.35       71.06      2.39 o 
  -4   4   5      361.65      328.65      5.11 o 
  -3   4   5      654.16      616.56      7.40 o 
  -2   4   5      383.93      384.43      4.17 o 
  -1   4   5      976.66     1062.75     11.72 o 
   0   4   5      996.35     1107.70      8.76 o 
   1   4   5       51.39       46.17      0.98 o 
   2   4   5     1522.02     1588.94     11.10 o 
   3   4   5       36.40       35.93      1.56 o 
   4   4   5      104.73      103.64      2.66 o 
   5   4   5       44.72       46.03      2.66 o 
   6   4   5       16.49       18.20      2.08 o 
  -6   5   5        0.87        1.75      1.66 o 
  -5   5   5       23.87       23.19      1.58 o 
  -4   5   5       88.79       85.27      2.84 o 
  -3   5   5        0.01        1.92      1.77 o 
  -2   5   5      174.21      161.76      2.49 o 
  -1   5   5      864.99      952.58     11.43 o 
   0   5   5      445.82      459.49      4.96 o 
   1   5   5       18.16       24.41      0.79 o 
   2   5   5      275.78      303.43      3.32 o 
   3   5   5        5.37        6.76      0.64 o 
   4   5   5        9.96        6.90      1.30 o 
   5   5   5        1.79        1.47      0.98 o 
   6   5   5       17.21       16.67      2.05 o 
  -5   6   5      103.28       97.36      2.90 o 
  -4   6   5      213.75      203.59      4.08 o 
  -3   6   5      236.00      236.29      3.49 o 
  -2   6   5       94.42      101.79      2.31 o 
  -1   6   5      390.02      409.47      5.03 o 
   0   6   5      165.02      167.02      2.68 o 
   1   6   5      190.15      227.50      3.23 o 
   2   6   5        9.93        9.33      0.61 o 
   3   6   5       94.00       94.54      2.22 o 
   4   6   5       59.05       52.10      2.70 o 
   5   6   5        0.42       -0.77      0.77 o 
  -5   7   5        0.02       -0.75      0.75 o 
  -4   7   5       49.48       42.85      2.32 o 
  -3   7   5      133.96      126.57      2.54 o 
  -2   7   5      123.80      134.86      2.43 o 
  -1   7   5       23.83       38.70      1.40 o 
   0   7   5      331.87      337.50      4.45 o 
   1   7   5       99.08       94.40      1.75 o 
   2   7   5      416.35      433.49      4.62 o 
   3   7   5        0.36       -0.07      0.44 o 
   4   7   5      202.61      199.15      5.36 o 
   5   7   5       71.54       74.78      3.46 o 
  -5   8   5        4.91        5.01      1.16 o 
  -4   8   5       20.92       20.17      1.48 o 
  -3   8   5      217.02      219.39      3.57 o 
  -2   8   5      113.03      117.32      3.22 o 
  -1   8   5      239.89      257.83      4.88 o 
   0   8   5       15.21       13.53      0.95 o 
   1   8   5       19.21       16.69      1.03 o 
   2   8   5       15.06       10.00      0.75 o 
   3   8   5      159.38      156.34      4.61 o 
   4   8   5       16.49       18.31      2.90 o 
   5   8   5       26.35       30.38      2.57 o 
  -5   9   5       31.04       27.71      2.32 o 
  -4   9   5       71.87       75.09      2.86 o 
  -3   9   5      234.45      232.39      3.81 o 
  -2   9   5       32.35       32.99      1.51 o 
  -1   9   5      103.58       98.22      2.45 o 
   0   9   5      285.10      286.77      4.35 o 
   1   9   5       65.00       54.98      1.50 o 
   2   9   5      137.63      139.81      2.50 o 
   3   9   5       97.89       98.77      5.78 o 
   4   9   5        1.39       -0.06      0.68 o 
   5   9   5       11.70       11.68      1.81 o 
  -5  10   5        3.90        4.31      1.56 o 
  -4  10   5       12.94       14.82      1.48 o 
  -3  10   5       23.69       22.76      1.53 o 
  -2  10   5       92.38       88.21      2.52 o 
  -1  10   5       12.75       14.19      1.16 o 
   0  10   5       16.01       16.83      1.17 o 
   1  10   5      240.75      233.68      3.98 o 
   2  10   5       80.14       79.35      1.95 o 
   3  10   5       25.46       24.72      4.74 o 
   4  10   5       46.95       47.20      2.54 o 
  -4  11   5        1.83        2.51      0.73 o 
  -3  11   5       19.45       17.74      1.72 o 
  -2  11   5        0.37        0.68      0.59 o 
  -1  11   5       46.42       40.33      1.76 o 
   0  11   5      200.31      192.79      5.12 o 
   1  11   5        3.56        3.34      0.75 o 
   2  11   5      225.39      217.11      3.49 o 
   3  11   5       29.14       33.71      2.62 o 
   4  11   5       26.46       27.64      2.74 o 
  -4  12   5        0.34        1.35      0.78 o 
  -3  12   5       18.82       20.81      1.62 o 
  -2  12   5       28.65       20.64      1.54 o 
  -1  12   5       12.79       10.99      1.20 o 
   0  12   5        0.19       -0.30      0.57 o 
   1  12   5      101.72      105.38      2.81 o 
   2  12   5        5.76        7.46      1.31 o 
   3  12   5        2.69        1.44      0.89 o 
   4  12   5        1.87        2.61      1.05 o 
  -3  13   5        4.37        4.71      0.91 o 
  -2  13   5       19.30       20.57      1.64 o 
  -1  13   5        3.65        5.50      0.97 o 
   0  13   5        9.62       12.00      1.29 o 
   1  13   5       81.26       81.36      2.69 o 
   2  13   5        4.01        6.42      1.74 o 
   3  13   5       13.28       13.46      2.08 o 
  -2  14   5       41.70       54.81      3.99 o 
  -1  14   5        2.68        4.22      0.96 o 
   0  14   5       40.87       41.25      2.04 o 
   1  14   5        2.31        2.51      0.79 o 
   2  14   5       12.48       15.95      2.52 o 
  -1  15   5        1.96        1.77      0.85 o 
   0  15   5        0.28        1.15      0.72 o 
   1  15   5       53.00       51.36      2.26 o 
  -5   0   6        2.40        3.91      0.98 o 
  -4   0   6      299.99      298.60      5.67 o 
  -3   0   6        2.88        0.03      0.42 o 
  -2   0   6      577.46      548.37      5.65 o 
  -1   0   6      954.54      974.02     10.75 o 
   0   0   6      161.40      150.02      2.58 o 
   1   0   6      180.70      183.66      4.44 o 
   2   0   6      157.15      176.40      4.77 o 
   3   0   6        2.76        4.50      1.16 o 
   4   0   6      149.07      169.64      5.56 o 
   5   0   6       90.54       87.16      4.24 o 
   6   0   6       78.52       76.06      5.46 o 
  -6   1   6        7.10        8.71      2.31 o 
  -5   1   6        4.87        6.46      0.81 o 
  -4   1   6        0.16        0.12      0.40 o 
  -3   1   6       51.31       62.02      1.23 o 
  -2   1   6     1756.86     1901.95     11.80 o 
  -1   1   6        1.84        1.37      0.26 o 
   0   1   6      639.36      594.43      4.91 o 
   1   1   6       29.99       34.67      0.88 o 
   2   1   6       14.08       13.66      0.59 o 
   3   1   6        2.23       -0.43      0.43 o 
   4   1   6      225.87      239.70      4.85 o 
   5   1   6        0.55        0.67      0.63 o 
   6   1   6       71.42       84.57      5.75 o 
  -6   2   6       15.29       19.78      2.97 o 
  -5   2   6       56.42       53.37      2.92 o 
  -4   2   6       15.06       11.95      0.88 o 
  -3   2   6      255.35      262.71      3.36 o 
  -2   2   6        9.39        9.56      0.49 o 
  -1   2   6     1517.94     1553.97     11.68 o 
   0   2   6      373.87      383.19      3.52 o 
   1   2   6      322.16      336.43      3.10 o 
   2   2   6      811.26      931.15      8.82 o 
   3   2   6      317.30      338.62      5.66 o 
   4   2   6      196.38      211.85      4.53 o 
   5   2   6       77.38       85.57      3.40 o 
   6   2   6       25.34       29.16      3.89 o 
  -6   3   6        1.17        0.79      1.17 o 
  -5   3   6       25.79       27.34      1.63 o 
  -4   3   6        1.60        1.15      0.58 o 
  -3   3   6      113.76       99.26      1.68 o 
  -2   3   6      571.93      586.12      4.89 o 
  -1   3   6     1051.57     1094.46     14.39 o 
   0   3   6      202.32      192.20      2.07 o 
   1   3   6      486.23      487.81      4.32 o 
   2   3   6      256.22      271.06      2.76 o 
   3   3   6        0.35        0.58      0.33 o 
   4   3   6        3.15        1.09      0.60 o 
   5   3   6       19.36       18.79      2.03 o 
   6   3   6       43.99       49.00      2.84 o 
  -6   4   6        0.15       -0.51      0.90 o 
  -5   4   6       12.62       11.07      1.21 o 
  -4   4   6      254.18      250.45      7.94 o 
  -3   4   6       68.51       63.22      1.36 o 
  -2   4   6      859.72      847.04      6.67 o 
  -1   4   6       14.08       20.36      0.81 o 
   0   4   6     1682.87     1765.75     22.06 o 
   1   4   6      737.63      754.58      5.75 o 
   2   4   6      951.62      991.11      7.39 o 
   3   4   6        2.22        2.28      0.49 o 
   4   4   6        2.94        3.36      0.77 o 
   5   4   6       43.45       45.67      2.64 o 
   6   4   6        1.87        2.17      1.13 o 
  -6   5   6       33.62       37.72      2.69 o 
  -5   5   6       18.26       15.21      1.40 o 
  -4   5   6       44.23       39.47      1.73 o 
  -3   5   6       32.58       31.11      1.20 o 
  -2   5   6        0.64        0.17      0.63 o 
  -1   5   6      714.90      787.19      8.27 o 
   0   5   6     1711.90     1861.98     14.26 o 
   1   5   6      368.47      397.29      3.96 o 
   2   5   6       86.62       66.33      1.23 o 
   3   5   6        6.03        5.94      0.63 o 
   4   5   6       10.67       10.56      1.13 o 
   5   5   6       55.94       57.60      3.05 o 
   6   5   6        3.39        3.16      1.28 o 
  -5   6   6       55.09       52.39      2.20 o 
  -4   6   6      185.14      183.06      5.32 o 
  -3   6   6       18.69       16.66      1.04 o 
  -2   6   6       75.38       76.71      1.78 o 
  -1   6   6      212.87      179.16      3.01 o 
   0   6   6      254.19      279.29      3.16 o 
   1   6   6        4.57        3.11      0.44 o 
   2   6   6      102.79      106.22      2.43 o 
   3   6   6        0.05        0.73      0.45 o 
   4   6   6        1.78        1.31      0.92 o 
   5   6   6        0.27       -0.11      0.87 o 
  -5   7   6        0.00        1.42      0.88 o 
  -4   7   6      119.77      125.00      3.93 o 
  -3   7   6       52.01       50.34      1.93 o 
  -2   7   6        0.85        1.47      0.60 o 
  -1   7   6      525.51      527.07      6.31 o 
   0   7   6     1333.27     1398.79     13.20 o 
   1   7   6       15.55       14.53      0.76 o 
   2   7   6       68.13       76.97      1.64 o 
   3   7   6       67.25       61.41      2.48 o 
   4   7   6        7.26        6.26      1.35 o 
   5   7   6        0.81        0.22      1.66 o 
  -5   8   6       28.39       25.48      3.83 o 
  -4   8   6        6.49        4.28      0.90 o 
  -3   8   6      177.74      179.38      3.76 o 
  -2   8   6       29.01       24.15      1.29 o 
  -1   8   6        4.12        3.41      0.64 o 
   0   8   6       74.38       66.21      2.61 o 
   1   8   6       36.32       35.93      1.17 o 
   2   8   6       28.61       27.92      1.11 o 
   3   8   6        0.00        0.62      0.56 o 
   4   8   6       62.95       69.18      3.22 o 
   5   8   6        0.84        2.57      1.91 o 
  -5   9   6        0.26        0.97      1.16 o 
  -4   9   6       20.65       24.00      1.66 o 
  -3   9   6       12.42       10.54      1.12 o 
  -2   9   6        0.28        0.06      0.45 o 
  -1   9   6       94.17       83.27      2.26 o 
   0   9   6        5.49        5.67      0.75 o 
   1   9   6       52.65       55.81      1.75 o 
   2   9   6        6.84        7.17      0.90 o 
   3   9   6       18.43       18.42      1.72 o 
   4   9   6        8.57        7.35      1.45 o 
   5   9   6        0.03       -0.79      0.79 o 
  -4  10   6        5.46        6.50      1.23 o 
  -3  10   6        8.54        7.98      1.03 o 
  -2  10   6        4.61        5.21      0.89 o 
  -1  10   6       17.93       20.32      1.33 o 
   0  10   6       58.11       47.68      1.75 o 
   1  10   6      770.65      790.91      7.78 o 
   2  10   6       54.21       47.52      2.77 o 
   3  10   6      108.10      115.96      4.05 o 
   4  10   6       11.59       18.03      3.00 o 
  -4  11   6       18.85       18.83      1.86 o 
  -3  11   6        5.21        4.83      0.92 o 
  -2  11   6       18.53       16.14      1.36 o 
  -1  11   6       14.39       15.19      1.28 o 
   0  11   6       36.77       32.26      1.54 o 
   1  11   6       25.98       23.62      1.41 o 
   2  11   6        0.87        1.67      0.69 o 
   3  11   6        2.53        3.59      1.00 o 
   4  11   6        1.13       -0.10      1.53 o 
  -4  12   6        0.20        1.40      0.88 o 
  -3  12   6       16.33       15.66      1.47 o 
  -2  12   6        3.33        2.57      0.80 o 
  -1  12   6       28.17       23.87      1.59 o 
   0  12   6       20.45       19.85      1.91 o 
   1  12   6        2.08        3.69      0.80 o 
   2  12   6       19.13       20.38      1.80 o 
   3  12   6       45.32       42.87      4.50 o 
   4  12   6        4.31        7.92      2.41 o 
  -3  13   6        5.22        4.02      1.06 o 
  -2  13   6       75.48       66.51      2.70 o 
  -1  13   6        5.02        4.58      1.55 o 
   0  13   6      124.79      121.52      3.22 o 
   1  13   6       52.03       53.01      2.11 o 
   2  13   6       13.26       13.01      2.30 o 
   3  13   6        6.15        8.20      1.84 o 
  -2  14   6        1.56        1.67      0.80 o 
  -1  14   6        7.63        8.16      1.18 o 
   0  14   6        4.63        4.65      0.92 o 
   1  14   6        2.07        1.92      1.14 o 
   2  14   6        3.24        4.65      1.44 o 
  -1  15   6       19.82       22.42      1.83 o 
   0  15   6        3.16        5.65      1.07 o 
   1  15   6       52.65       67.14      2.57 o 
  -6   1   7        0.76        0.49      1.28 o 
  -5   1   7      133.93      128.57      3.18 o 
  -4   1   7       42.27       40.56      1.39 o 
  -3   1   7        6.49        5.90      0.75 o 
  -2   1   7      301.40      321.96      2.69 o 
  -1   1   7      834.92      869.81      7.03 o 
   0   1   7        3.53        4.08      0.34 o 
   1   1   7      209.94      211.06      2.18 o 
   2   1   7      402.64      465.98      4.93 o 
   3   1   7       31.18       25.23      1.48 o 
   4   1   7      139.26      141.59      3.69 o 
   5   1   7        2.69        3.31      1.00 o 
   6   1   7       66.23       79.92      5.61 o 
  -6   2   7       45.82       46.01      3.59 o 
  -5   2   7        6.19        5.15      0.90 o 
  -4   2   7        0.46        0.96      0.45 o 
  -3   2   7       60.24       53.61      1.31 o 
  -2   2   7      165.38      147.82      1.53 o 
  -1   2   7      287.88      312.83      3.15 o 
   0   2   7       61.59       64.22      1.13 o 
   1   2   7     2930.80     3021.20     21.73 o 
   2   2   7        4.75        7.84      0.57 o 
   3   2   7      285.32      299.79      6.56 o 
   4   2   7        7.53        7.14      1.07 o 
   5   2   7      119.17      121.35      4.13 o 
   6   2   7        0.58        1.50      1.56 o 
  -6   3   7        0.33        0.17      0.94 o 
  -5   3   7        9.00        7.71      1.55 o 
  -4   3   7        0.14        1.14      0.79 o 
  -3   3   7       69.60       80.17      1.51 o 
  -2   3   7       56.69       49.45      1.19 o 
  -1   3   7       79.28       78.18      1.31 o 
   0   3   7      621.74      634.93      5.47 o 
   1   3   7     1017.41     1058.09      8.38 o 
   2   3   7      515.57      545.56      5.92 o 
   3   3   7       23.21       24.39      2.07 o 
   4   3   7       30.80       26.26      1.51 o 
   5   3   7        5.56        4.75      1.16 o 
   6   3   7       18.24       20.34      3.47 o 
  -6   4   7        0.89        1.65      1.08 o 
  -5   4   7        1.57        1.23      0.73 o 
  -4   4   7      265.33      265.02      4.59 o 
  -3   4   7       11.63       11.28      0.82 o 
  -2   4   7      359.53      320.37      3.17 o 
  -1   4   7        0.27       -0.01      0.32 o 
   0   4   7      121.08      160.29      2.54 o 
   1   4   7     2872.01     3124.57     23.28 o 
   2   4   7       30.54       16.59      0.62 o 
   3   4   7      102.85      103.56      2.51 o 
   4   4   7       80.13       73.41      2.33 o 
   5   4   7       31.53       31.73      2.43 o 
   6   4   7        4.95        5.55      1.56 o 
  -6   5   7        0.61       -0.66      0.87 o 
  -5   5   7        4.65        4.29      1.49 o 
  -4   5   7      197.35      192.08      3.89 o 
  -3   5   7      204.41      204.92      3.17 o 
  -2   5   7      400.49      384.43      4.43 o 
  -1   5   7       14.36       14.12      0.68 o 
   0   5   7      116.92      147.67      1.95 o 
   1   5   7       54.52       57.77      1.13 o 
   2   5   7        2.17        0.90      0.47 o 
   3   5   7       35.82       38.43      1.53 o 
   4   5   7       46.00       43.55      1.88 o 
   5   5   7        8.30        8.99      1.57 o 
  -5   6   7        6.25        5.03      0.99 o 
  -4   6   7        6.23        5.91      0.83 o 
  -3   6   7        0.92        1.03      0.52 o 
  -2   6   7       14.71       19.25      1.14 o 
  -1   6   7      284.09      260.57      3.57 o 
   0   6   7      132.09      143.53      2.33 o 
   1   6   7       24.26       26.51      0.91 o 
   2   6   7      188.00      178.16      3.50 o 
   3   6   7      363.45      357.94      4.47 o 
   4   6   7      179.59      180.89      5.11 o 
   5   6   7       32.56       26.25      2.39 o 
  -5   7   7       12.04       13.11      1.38 o 
  -4   7   7      302.34      317.50      4.64 o 
  -3   7   7      926.49      913.00      9.00 o 
  -2   7   7      386.74      379.10      6.51 o 
  -1   7   7      139.35      140.53      2.78 o 
   0   7   7        7.56        8.19      0.77 o 
   1   7   7       97.08      112.40      2.93 o 
   2   7   7        2.91        4.31      0.68 o 
   3   7   7       37.36       37.24      2.17 o 
   4   7   7      104.51      104.32      3.84 o 
   5   7   7       18.15       15.68      2.06 o 
  -5   8   7        0.00        0.53      0.63 o 
  -4   8   7        6.56        6.25      0.85 o 
  -3   8   7       71.54       67.79      1.97 o 
  -2   8   7        6.84        6.49      0.84 o 
  -1   8   7       54.06       62.52      2.28 o 
   0   8   7       49.16       45.23      1.56 o 
   1   8   7       45.79       43.85      1.30 o 
   2   8   7      297.84      283.45      4.42 o 
   3   8   7       46.96       44.36      1.56 o 
   4   8   7       21.64       28.65      2.30 o 
   5   8   7        0.18        0.29      1.02 o 
  -5   9   7        1.92        2.65      0.84 o 
  -4   9   7       34.65       32.13      1.60 o 
  -3   9   7       61.60       56.06      2.09 o 
  -2   9   7      359.28      339.72      5.24 o 
  -1   9   7       14.48       17.13      1.20 o 
   0   9   7       57.05       53.65      1.79 o 
   1   9   7       32.03       32.01      1.21 o 
   2   9   7      345.32      372.17      5.45 o 
   3   9   7        4.98        5.00      1.41 o 
   4   9   7        2.07        0.50      0.89 o 
   5   9   7        5.86       10.00      1.78 o 
  -4  10   7        0.42        0.38      0.56 o 
  -3  10   7        7.91        6.98      1.00 o 
  -2  10   7       35.74       35.62      1.67 o 
  -1  10   7       37.96       34.39      1.60 o 
   0  10   7       20.97       18.50      1.25 o 
   1  10   7      411.69      403.80      5.69 o 
   2  10   7       24.46       26.79      1.52 o 
   3  10   7      105.07      103.55      7.48 o 
   4  10   7        4.18        4.68      1.26 o 
  -4  11   7       11.56       10.56      1.26 o 
  -3  11   7        3.96        5.92      1.07 o 
  -2  11   7       25.83       23.66      1.59 o 
  -1  11   7      271.86      263.80      7.42 o 
   0  11   7       36.00       32.41      1.59 o 
   1  11   7       51.05       45.26      1.88 o 
   2  11   7       20.85       22.95      1.82 o 
   3  11   7       12.06       10.53      1.52 o 
   4  11   7        2.89        3.05      1.72 o 
  -3  12   7       68.82       68.87      2.57 o 
  -2  12   7       52.70       55.83      2.25 o 
  -1  12   7       60.69       61.77      2.32 o 
   0  12   7        1.29        0.60      0.59 o 
   1  12   7        5.49        4.06      0.80 o 
   2  12   7       70.83       74.09      3.01 o 
   3  12   7        2.95        5.00      1.46 o 
  -3  13   7        0.31        0.26      0.86 o 
  -2  13   7       27.13       29.18      1.90 o 
  -1  13   7        7.67       11.53      1.29 o 
   0  13   7        2.90        2.75      0.79 o 
   1  13   7        0.13        0.82      0.67 o 
   2  13   7        1.47        2.08      1.35 o 
   3  13   7        5.49       10.11      2.12 o 
  -2  14   7        0.93        0.83      0.72 o 
  -1  14   7        3.54        4.64      1.03 o 
   0  14   7       52.59       53.92      2.26 o 
   1  14   7       14.75       20.00      1.57 o 
   2  14   7        9.00       14.31      2.37 o 
  -1  15   7        1.50        1.73      0.93 o 
   0  15   7        9.13        6.68      1.11 o 
   1  15   7        1.83        1.98      0.74 o 
  -6   0   8        4.00        0.68      1.31 o 
  -5   0   8        3.15        5.62      1.52 o 
  -4   0   8      245.95      243.04      5.07 o 
  -3   0   8       93.64       80.86      2.46 o 
  -2   0   8        8.52       12.44      0.68 o 
  -1   0   8     1649.20     1709.30     18.27 o 
   0   0   8      542.95      528.37      6.58 o 
   1   0   8     4294.06     4524.71     45.29 o 
   2   0   8      423.33      438.24      9.23 o 
   3   0   8        1.54        4.21      1.18 o 
   4   0   8       69.14       61.68      3.56 o 
   5   0   8       97.77       96.70      4.71 o 
   6   0   8        4.12        4.21      1.80 o 
  -6   1   8        3.78        2.13      1.06 o 
  -5   1   8        2.10        2.54      0.73 o 
  -4   1   8       15.31       13.70      0.96 o 
  -3   1   8        5.99        5.99      0.50 o 
  -2   1   8      744.45      845.44      5.85 o 
  -1   1   8      953.07     1046.97      8.37 o 
   0   1   8      388.49      417.44      3.90 o 
   1   1   8      325.94      350.12      3.51 o 
   2   1   8       17.16       21.97      0.77 o 
   3   1   8      376.40      372.17      6.25 o 
   4   1   8      329.02      324.28      6.11 o 
   5   1   8       28.28       25.94      1.89 o 
   6   1   8       20.43       19.69      3.33 o 
  -6   2   8        1.67        1.43      0.95 o 
  -5   2   8        6.81        5.22      0.90 o 
  -4   2   8        0.25       -0.12      0.49 o 
  -3   2   8      162.14      156.05      2.16 o 
  -2   2   8      134.76      141.22      1.55 o 
  -1   2   8        0.41        1.20      0.29 o 
   0   2   8       21.14       20.46      0.69 o 
   1   2   8       18.26       18.88      0.62 o 
   2   2   8      741.18      816.91     10.43 o 
   3   2   8       81.70       74.14      2.49 o 
   4   2   8      104.15       98.05      3.11 o 
   5   2   8        3.03        2.29      0.78 o 
   6   2   8        0.61       -0.95      0.95 o 
  -6   3   8       46.15       49.16      3.89 o 
  -5   3   8       31.15       35.58      1.83 o 
  -4   3   8       79.50       71.16      2.26 o 
  -3   3   8       12.89       15.50      0.89 o 
  -2   3   8     1077.05     1124.75      8.44 o 
  -1   3   8       53.20       63.22      1.27 o 
   0   3   8      163.72      181.90      2.28 o 
   1   3   8        6.23        8.87      0.50 o 
   2   3   8     1085.43     1176.46     11.42 o 
   3   3   8        0.58       -0.38      0.77 o 
   4   3   8        6.61        5.27      0.89 o 
   5   3   8       19.20       11.99      2.51 o 
   6   3   8        2.50        3.85      1.31 o 
  -6   4   8        6.94        5.75      1.42 o 
  -5   4   8       95.28       94.92      3.68 o 
  -4   4   8       42.91       38.79      1.42 o 
  -3   4   8       33.85       36.98      1.28 o 
  -2   4   8     1511.90     1500.74     14.15 o 
  -1   4   8     1764.83     1860.03     14.79 o 
   0   4   8     1837.27     1969.91     20.19 o 
   1   4   8     1078.67     1048.04      7.73 o 
   2   4   8      827.26      881.70      7.95 o 
   3   4   8        6.08        7.95      0.90 o 
   4   4   8       65.52       61.62      2.21 o 
   5   4   8        0.92        1.39      0.96 o 
  -5   5   8        8.29        9.33      1.59 o 
  -4   5   8      121.98      122.72      2.59 o 
  -3   5   8      175.24      163.94      2.84 o 
  -2   5   8      152.43      134.98      2.70 o 
  -1   5   8      108.07      110.90      1.82 o 
   0   5   8        6.59        5.38      0.61 o 
   1   5   8      331.77      364.73      3.47 o 
   2   5   8       30.87       25.89      1.05 o 
   3   5   8       41.63       39.97      1.68 o 
   4   5   8        8.02        6.74      1.43 o 
   5   5   8      111.10      112.37      4.29 o 
  -5   6   8        3.09        1.80      0.85 o 
  -4   6   8       16.76       18.32      1.20 o 
  -3   6   8     1035.13     1049.12     16.26 o 
  -2   6   8       27.56       23.79      1.26 o 
  -1   6   8        3.37        1.89      0.40 o 
   0   6   8        2.18        1.58      0.32 o 
   1   6   8       52.63       59.84      1.52 o 
   2   6   8      175.34      178.02      2.78 o 
   3   6   8       67.95       65.54      1.76 o 
   4   6   8       25.42       22.17      1.53 o 
   5   6   8       16.91       13.28      1.94 o 
  -5   7   8        0.98        0.70      0.82 o 
  -4   7   8       72.08       62.57      1.99 o 
  -3   7   8      211.20      215.91      3.57 o 
  -2   7   8       49.34       48.67      1.75 o 
  -1   7   8        9.90       14.05      0.79 o 
   0   7   8      236.71      244.54      3.21 o 
   1   7   8       13.03        9.09      0.60 o 
   2   7   8       32.57       30.79      1.21 o 
   3   7   8       98.67      104.45      2.29 o 
   4   7   8       17.87       15.32      1.85 o 
   5   7   8       41.73       44.75      3.29 o 
  -5   8   8        1.41        0.88      0.83 o 
  -4   8   8       95.18       94.25      2.89 o 
  -3   8   8        0.72        0.85      0.61 o 
  -2   8   8       23.06       20.99      1.33 o 
  -1   8   8       64.24       59.64      1.87 o 
   0   8   8       10.17        8.61      1.06 o 
   1   8   8       34.68       42.87      1.43 o 
   2   8   8     1043.85     1109.80     10.18 o 
   3   8   8      415.27      422.75      5.32 o 
   4   8   8        2.30        1.99      0.98 o 
   5   8   8       24.35       25.07      2.48 o 
  -5   9   8        3.70        3.33      0.89 o 
  -4   9   8       26.32       25.04      1.49 o 
  -3   9   8       17.18       18.02      1.38 o 
  -2   9   8        1.47        1.68      0.66 o 
  -1   9   8      271.09      267.06      4.44 o 
   0   9   8      239.70      237.55      4.02 o 
   1   9   8       21.30       24.03      1.29 o 
   2   9   8        1.96        1.80      0.74 o 
   3   9   8        3.50        2.54      0.65 o 
   4   9   8       28.01       28.39      2.40 o 
  -4  10   8        9.60       13.31      1.35 o 
  -3  10   8        9.25       10.83      1.19 o 
  -2  10   8       43.99       31.71      1.72 o 
  -1  10   8       15.85       17.26      1.31 o 
   0  10   8       19.35       19.78      1.46 o 
   1  10   8       11.30       10.42      1.03 o 
   2  10   8       30.63       30.80      1.93 o 
   3  10   8      175.00      181.90      4.01 o 
   4  10   8        7.98        7.17      1.51 o 
  -4  11   8        0.34        1.93      0.68 o 
  -3  11   8        9.13        9.43      1.20 o 
  -2  11   8        2.52        1.60      0.69 o 
  -1  11   8       43.66       40.09      2.53 o 
   0  11   8       31.31       25.62      1.54 o 
   1  11   8        3.83        3.41      0.78 o 
   2  11   8       48.14       47.29      2.37 o 
   3  11   8       20.84       16.51      1.48 o 
   4  11   8        7.60        6.36      1.48 o 
  -3  12   8        6.90        7.54      1.21 o 
  -2  12   8        4.64        5.08      0.97 o 
  -1  12   8        2.58        1.45      0.76 o 
   0  12   8       85.92       87.91      2.67 o 
   1  12   8        2.96        2.87      0.71 o 
   2  12   8       26.83       22.39      2.49 o 
   3  12   8       12.87       17.65      2.47 o 
  -3  13   8        2.64        5.16      1.06 o 
  -2  13   8       32.97       34.96      2.60 o 
  -1  13   8       15.34       11.48      1.30 o 
   0  13   8        0.03       -0.20      0.69 o 
   1  13   8       56.44       56.23      2.18 o 
   2  13   8        7.36        9.91      2.68 o 
   3  13   8        0.16        0.54      1.03 o 
  -2  14   8        0.36        1.64      0.84 o 
  -1  14   8       56.63       56.92      2.40 o 
   0  14   8        2.11        1.21      0.78 o 
   1  14   8        0.50        1.21      0.83 o 
   2  14   8        2.03        2.16      1.25 o 
   0  15   8       79.18       93.36      3.88 o 
  -6   1   9        0.04       -0.35      0.94 o 
  -5   1   9        0.57       -0.66      0.66 o 
  -4   1   9       25.78       26.77      1.48 o 
  -3   1   9       19.94       19.39      0.89 o 
  -2   1   9      195.53      193.86      2.69 o 
  -1   1   9     1000.99     1057.36      8.57 o 
   0   1   9      571.97      554.52      4.99 o 
   1   1   9       54.92       50.05      1.00 o 
   2   1   9      292.53      299.39      4.31 o 
   3   1   9        6.26        7.35      1.35 o 
   4   1   9      309.96      306.71      5.99 o 
   5   1   9        0.88        0.64      1.05 o 
   6   1   9        7.61       13.39      3.05 o 
  -6   2   9        9.17       12.94      1.78 o 
  -5   2   9       56.26       53.41      2.14 o 
  -4   2   9       32.40       22.93      1.42 o 
  -3   2   9        0.24        0.53      0.35 o 
  -2   2   9        7.91        7.85      0.51 o 
  -1   2   9      278.08      297.78      3.66 o 
   0   2   9      172.83      189.42      2.36 o 
   1   2   9       15.75       11.20      0.54 o 
   2   2   9       81.64       80.85      1.70 o 
   3   2   9        3.89        3.35      0.82 o 
   4   2   9       53.98       44.87      2.23 o 
   5   2   9        1.59        1.64      0.77 o 
   6   2   9        0.31        0.11      0.96 o 
  -6   3   9       30.82       37.89      2.62 o 
  -5   3   9        1.19        0.84      0.95 o 
  -4   3   9      117.31      109.95      3.05 o 
  -3   3   9       49.06       41.34      1.30 o 
  -2   3   9      609.64      617.27      6.96 o 
  -1   3   9        4.95        8.79      0.64 o 
   0   3   9      881.42      951.16      7.90 o 
   1   3   9      763.20      813.52      8.24 o 
   2   3   9       12.81       15.04      0.89 o 
   3   3   9        9.74       10.45      1.19 o 
   4   3   9        0.06       -0.21      0.56 o 
   5   3   9        8.54        8.67      1.16 o 
  -5   4   9       49.00       52.81      2.21 o 
  -4   4   9       53.15       55.20      2.08 o 
  -3   4   9        0.45        0.42      0.41 o 
  -2   4   9       55.79       58.59      1.76 o 
  -1   4   9       42.90       37.95      1.05 o 
   0   4   9       91.74      104.70      1.47 o 
   1   4   9      986.68     1018.64      7.63 o 
   2   4   9     1035.68     1103.87      9.57 o 
   3   4   9      136.14      132.59      3.02 o 
   4   4   9       16.06       17.75      2.18 o 
   5   4   9       13.21       14.17      1.84 o 
  -5   5   9       22.71       20.85      1.64 o 
  -4   5   9       13.33       13.20      1.06 o 
  -3   5   9       97.46       98.51      2.21 o 
  -2   5   9     1235.92     1222.59     14.08 o 
  -1   5   9      352.50      373.62      4.04 o 
   0   5   9       78.86       83.56      1.32 o 
   1   5   9       56.56       51.34      1.11 o 
   2   5   9      487.37      506.50      5.39 o 
   3   5   9      411.92      424.82      7.45 o 
   4   5   9       10.89       11.38      1.23 o 
   5   5   9       94.43      102.98      4.53 o 
  -5   6   9       45.35       41.86      2.09 o 
  -4   6   9        2.71        3.62      1.25 o 
  -3   6   9     1432.92     1418.71     13.06 o 
  -2   6   9      407.27      394.88      5.46 o 
  -1   6   9      486.20      536.72      5.37 o 
   0   6   9      207.82      215.72      3.51 o 
   1   6   9      485.80      503.94      4.58 o 
   2   6   9        4.16        3.82      0.60 o 
   3   6   9       18.65       19.46      2.78 o 
   4   6   9        1.55        1.12      0.72 o 
   5   6   9       13.61        8.13      1.60 o 
  -5   7   9        4.66        6.33      1.69 o 
  -4   7   9       37.84       34.32      1.57 o 
  -3   7   9       90.34       94.06      2.67 o 
  -2   7   9        3.73        2.25      0.64 o 
  -1   7   9       59.33       59.00      1.84 o 
   0   7   9       42.39       39.63      1.60 o 
   1   7   9      441.83      446.89      4.32 o 
   2   7   9       28.07       24.41      1.16 o 
   3   7   9       10.91        9.74      1.73 o 
   4   7   9        0.04        0.21      0.85 o 
   5   7   9        0.82        1.38      1.07 o 
  -5   8   9       13.60       15.77      1.97 o 
  -4   8   9       23.69       23.20      1.65 o 
  -3   8   9        0.05       -0.41      0.64 o 
  -2   8   9       74.72       73.73      2.27 o 
  -1   8   9       75.26       82.30      2.25 o 
   0   8   9       43.69       40.99      1.41 o 
   1   8   9       40.78       37.90      1.28 o 
   2   8   9      543.90      545.98      6.12 o 
   3   8   9      258.68      250.94      4.67 o 
   4   8   9        0.27        1.29      0.95 o 
   5   8   9        2.24        3.60      1.51 o 
  -4   9   9       42.99       41.56      1.99 o 
  -3   9   9       12.77       12.08      1.59 o 
  -2   9   9       31.48       30.94      1.67 o 
  -1   9   9      134.72      141.41      3.13 o 
   0   9   9      294.54      306.15      4.04 o 
   1   9   9       38.66       37.08      1.34 o 
   2   9   9      295.13      290.59      4.20 o 
   3   9   9       38.93       38.31      1.61 o 
   4   9   9        3.93        2.00      1.06 o 
  -4  10   9        4.79        6.41      1.00 o 
  -3  10   9        0.05        0.29      0.65 o 
  -2  10   9        7.44        6.78      1.02 o 
  -1  10   9       14.02       12.43      1.19 o 
   0  10   9       40.96       37.03      1.75 o 
   1  10   9       13.95       13.84      1.13 o 
   2  10   9        2.54        2.46      0.81 o 
   3  10   9        0.08        0.32      0.55 o 
   4  10   9        0.02        0.48      0.97 o 
  -4  11   9        4.77        6.54      1.09 o 
  -3  11   9        3.90        5.33      0.99 o 
  -2  11   9        0.41        1.42      0.71 o 
  -1  11   9       25.54       28.51      1.66 o 
   0  11   9       15.35       11.20      1.14 o 
   1  11   9        0.46        1.28      0.74 o 
   2  11   9        4.94        5.15      1.07 o 
   3  11   9       71.07       83.20      3.36 o 
   4  11   9       15.15       15.32      2.07 o 
  -3  12   9       15.65       18.49      1.67 o 
  -2  12   9       31.95       31.41      1.88 o 
  -1  12   9        1.45        2.10      0.71 o 
   0  12   9        5.21        4.96      0.88 o 
   1  12   9        1.22        1.04      0.82 o 
   2  12   9        1.16        2.68      1.49 o 
   3  12   9        7.01        2.37      1.40 o 
  -3  13   9        4.24        2.78      0.95 o 
  -2  13   9       30.02       31.54      3.11 o 
  -1  13   9       26.45       32.48      3.17 o 
   0  13   9        6.68        5.41      0.93 o 
   1  13   9        1.49        1.90      1.10 o 
   2  13   9        5.56        4.96      1.66 o 
  -2  14   9        7.09        5.52      1.18 o 
  -1  14   9       12.87       17.21      1.59 o 
   0  14   9       32.46       36.12      2.05 o 
   1  14   9       14.65       19.44      2.00 o 
   2  14   9        7.75        8.23      1.87 o 
  -6   0  10        8.27       10.02      2.22 o 
  -5   0  10        5.34        2.77      1.43 o 
  -4   0  10       29.12       15.03      2.19 o 
  -3   0  10      110.46       98.84      2.82 o 
  -2   0  10      425.65      405.10      5.88 o 
  -1   0  10        2.51        2.42      1.16 o 
   0   0  10      255.92      252.74      4.09 o 
   1   0  10      852.61      997.30     11.87 o 
   2   0  10      155.87      142.56      4.77 o 
   3   0  10      588.38      619.29     12.97 o 
   4   0  10      212.69      237.47      7.51 o 
   5   0  10        0.34        0.97      1.19 o 
  -6   1  10        4.87        3.88      1.16 o 
  -5   1  10       14.69       11.84      2.19 o 
  -4   1  10       10.23        7.91      0.97 o 
  -3   1  10       77.00       72.48      2.61 o 
  -2   1  10        0.03        2.29      0.40 o 
  -1   1  10      567.32      563.67      5.24 o 
   0   1  10      356.73      371.29      3.79 o 
   1   1  10        8.48        6.77      0.62 o 
   2   1  10       77.12       73.41      4.46 o 
   3   1  10       42.41       42.21      4.34 o 
   4   1  10      148.01      137.93      4.59 o 
   5   1  10       16.75       16.17      2.33 o 
  -6   2  10        1.44        0.20      0.80 o 
  -5   2  10       61.04       59.19      2.82 o 
  -4   2  10        6.47        6.04      0.90 o 
  -3   2  10       72.46       64.57      1.63 o 
  -2   2  10        8.45        6.61      0.52 o 
  -1   2  10       36.02       36.33      1.02 o 
   0   2  10      424.59      437.69      4.32 o 
   1   2  10       80.62       81.56      1.41 o 
   2   2  10       14.40       16.33      1.65 o 
   3   2  10        2.08        2.24      0.81 o 
   4   2  10       26.26       22.81      1.81 o 
   5   2  10       12.82        9.36      1.49 o 
  -5   3  10        0.98        0.83      0.69 o 
  -4   3  10       33.16       30.04      1.61 o 
  -3   3  10       30.19       27.44      1.15 o 
  -2   3  10      759.30      806.78      8.64 o 
  -1   3  10      456.58      483.27      4.75 o 
   0   3  10        2.96        3.95      0.45 o 
   1   3  10        7.76        4.97      0.47 o 
   2   3  10        2.36        1.70      0.49 o 
   3   3  10      165.72      153.61      7.41 o 
   4   3  10       10.59       10.10      1.36 o 
   5   3  10        1.30        0.36      1.22 o 
  -5   4  10       59.91       54.30      4.51 o 
  -4   4  10       36.82       34.61      2.00 o 
  -3   4  10      217.68      210.51      5.06 o 
  -2   4  10       14.52       13.86      1.01 o 
  -1   4  10      114.49      110.61      1.87 o 
   0   4  10        0.06        0.58      0.24 o 
   1   4  10       71.68       81.05      1.53 o 
   2   4  10      252.16      251.61      3.76 o 
   3   4  10       37.51       31.30      2.35 o 
   4   4  10       43.49       40.82      1.89 o 
   5   4  10        1.62        1.57      1.30 o 
  -5   5  10        2.94        2.73      0.88 o 
  -4   5  10       11.15       12.60      1.04 o 
  -3   5  10     1268.00     1247.18     15.89 o 
  -2   5  10      794.74      777.97      8.71 o 
  -1   5  10      408.66      421.14      4.47 o 
   0   5  10       13.32       13.05      0.74 o 
   1   5  10        8.46        7.03      0.52 o 
   2   5  10      129.33      130.29      2.34 o 
   3   5  10       75.82       79.42      2.43 o 
   4   5  10        2.67        2.78      0.79 o 
   5   5  10       30.38       29.82      2.52 o 
  -5   6  10        4.69        4.90      1.18 o 
  -4   6  10       70.69       74.27      2.14 o 
  -3   6  10       18.22       17.41      1.33 o 
  -2   6  10        3.42        2.61      0.65 o 
  -1   6  10      144.97      128.65      2.91 o 
   0   6  10       21.78       19.66      0.91 o 
   1   6  10       21.64       21.45      0.94 o 
   2   6  10       67.59       58.85      2.21 o 
   3   6  10      114.00      116.93      3.05 o 
   4   6  10       26.38       24.35      2.22 o 
   5   6  10        1.39        1.30      1.07 o 
  -5   7  10        6.42        5.76      1.75 o 
  -4   7  10       79.43       62.85      2.05 o 
  -3   7  10        4.91        5.58      1.16 o 
  -2   7  10      190.35      184.18      3.60 o 
  -1   7  10      156.04      156.34      3.13 o 
   0   7  10       18.84       20.48      0.97 o 
   1   7  10       46.83       45.29      1.57 o 
   2   7  10      118.84      112.07      2.35 o 
   3   7  10       88.99       87.23      3.44 o 
   4   7  10        4.87        3.97      0.96 o 
   5   7  10        2.07        0.65      0.98 o 
  -5   8  10        3.96        7.75      1.49 o 
  -4   8  10        3.53        0.81      0.75 o 
  -3   8  10       10.56       13.13      1.29 o 
  -2   8  10      147.62      154.28      3.37 o 
  -1   8  10       15.85       12.25      1.74 o 
   0   8  10      159.46      146.28      2.57 o 
   1   8  10      213.62      205.09      3.85 o 
   2   8  10       68.50       67.35      2.58 o 
   3   8  10       17.64       16.90      1.48 o 
   4   8  10       39.38       44.66      3.47 o 
  -4   9  10       24.19       24.77      1.74 o 
  -3   9  10        9.54       10.86      1.24 o 
  -2   9  10        0.16       -0.53      0.58 o 
  -1   9  10      106.23       91.29      3.48 o 
   0   9  10        0.16        0.01      0.55 o 
   1   9  10       80.96       78.62      1.93 o 
   2   9  10        1.51        1.34      0.85 o 
   3   9  10        2.74        2.40      0.82 o 
   4   9  10        4.86        4.41      1.36 o 
  -4  10  10       16.63       20.02      1.67 o 
  -3  10  10        0.17        0.23      0.63 o 
  -2  10  10        7.41        6.87      1.39 o 
  -1  10  10       73.16       59.65      3.25 o 
   0  10  10       98.44       89.17      2.12 o 
   1  10  10       10.14        6.47      0.92 o 
   2  10  10        0.40        0.37      0.59 o 
   3  10  10       25.83       29.08      2.49 o 
   4  10  10       22.09       24.84      2.43 o 
  -4  11  10        4.25        6.77      1.15 o 
  -3  11  10        4.55        5.97      1.14 o 
  -2  11  10        5.24        3.85      0.90 o 
  -1  11  10       76.10       67.99      2.38 o 
   0  11  10       16.16       16.74      1.36 o 
   1  11  10      163.66      157.73      3.62 o 
   2  11  10       11.83        9.84      1.58 o 
   3  11  10        0.06        0.62      1.37 o 
  -3  12  10        3.90        4.99      1.22 o 
  -2  12  10        1.54        1.59      0.97 o 
  -1  12  10        0.45       -0.06      0.53 o 
   0  12  10       32.56       25.69      2.10 o 
   1  12  10        0.42        1.17      0.67 o 
   2  12  10        0.01        1.00      0.64 o 
   3  12  10        0.02        0.34      1.43 o 
  -2  13  10        3.74        5.62      1.27 o 
  -1  13  10        8.82        9.12      1.18 o 
   0  13  10        0.49        0.73      1.13 o 
   1  13  10       16.84       24.15      1.71 o 
   2  13  10        0.20        1.16      0.69 o 
  -1  14  10        5.91        5.37      0.97 o 
   0  14  10       21.38       25.50      3.08 o 
   1  14  10        4.62        5.45      1.19 o 
  -5   1  11        1.40        1.96      0.94 o 
  -4   1  11       13.64       10.76      1.42 o 
  -3   1  11        3.49        3.10      0.65 o 
  -2   1  11       48.15       53.38      1.43 o 
  -1   1  11        8.23        7.34      0.56 o 
   0   1  11       24.80       26.36      0.88 o 
   1   1  11       57.95       56.67      1.18 o 
   2   1  11        0.57        0.20      1.02 o 
   3   1  11       20.18       15.48      1.45 o 
   4   1  11       24.80       22.54      1.82 o 
   5   1  11        2.00        1.59      0.88 o 
  -5   2  11        5.89        9.63      1.50 o 
  -4   2  11        0.01       -0.61      0.78 o 
  -3   2  11       10.24       12.57      0.86 o 
  -2   2  11       13.75       11.68      0.89 o 
  -1   2  11      467.12      470.38      4.72 o 
   0   2  11       50.09       53.88      1.49 o 
   1   2  11     1089.67     1244.11     10.00 o 
   2   2  11      358.14      347.03      6.00 o 
   3   2  11       59.77       60.74      2.47 o 
   4   2  11       93.39       89.66      3.72 o 
   5   2  11        4.95        4.61      1.14 o 
  -5   3  11        0.04        0.84      0.86 o 
  -4   3  11        6.73        7.27      1.00 o 
  -3   3  11        3.94        2.61      0.76 o 
  -2   3  11      144.47      147.38      2.86 o 
  -1   3  11      333.89      353.91      3.90 o 
   0   3  11      951.05     1067.88      9.46 o 
   1   3  11       99.91      104.83      1.75 o 
   2   3  11       48.40       48.20      2.08 o 
   3   3  11        6.45        8.23      1.38 o 
   4   3  11        1.36        2.12      0.93 o 
   5   3  11        1.60        1.55      0.80 o 
  -5   4  11       14.61       16.47      1.51 o 
  -4   4  11        0.02        1.35      0.71 o 
  -3   4  11      110.55      101.60      2.57 o 
  -2   4  11        0.01       -0.06      0.45 o 
  -1   4  11        1.91        1.30      0.38 o 
   0   4  11        0.00       -0.28      0.28 o 
   1   4  11      186.64      199.03      2.80 o 
   2   4  11       29.45       32.07      2.98 o 
   3   4  11      206.44      193.88      4.69 o 
   4   4  11        0.03       -0.31      0.77 o 
   5   4  11        4.83        4.20      0.98 o 
  -5   5  11       69.10       75.48      2.78 o 
  -4   5  11       13.95       11.02      1.28 o 
  -3   5  11      199.26      197.33      3.79 o 
  -2   5  11       49.21       41.02      1.81 o 
  -1   5  11        7.43        9.31      0.69 o 
   0   5  11       82.69       78.02      1.66 o 
   1   5  11        3.66        4.70      0.54 o 
   2   5  11      121.15      120.56      2.66 o 
   3   5  11       63.60       60.64      2.21 o 
   4   5  11        0.21        0.79      0.73 o 
   5   5  11        1.47        3.86      1.28 o 
  -5   6  11        7.19        6.26      1.40 o 
  -4   6  11       90.78       79.49      3.80 o 
  -3   6  11      143.26      159.05      3.46 o 
  -2   6  11      273.16      268.20      4.43 o 
  -1   6  11       66.18       66.97      3.68 o 
   0   6  11       43.38       45.28      1.31 o 
   1   6  11       34.64       39.90      1.38 o 
   2   6  11     1843.13     1951.80     16.08 o 
   3   6  11     1015.79     1068.02     12.13 o 
   4   6  11       10.17       10.00      1.24 o 
   5   6  11        4.09        5.59      1.42 o 
  -5   7  11        2.89        2.36      0.90 o 
  -4   7  11       47.82       47.81      2.24 o 
  -3   7  11      692.27      674.50      8.57 o 
  -2   7  11        8.50        9.85      1.05 o 
  -1   7  11       43.30       35.83      1.89 o 
   0   7  11        3.59        6.48      0.67 o 
   1   7  11      235.64      235.01      4.07 o 
   2   7  11        4.97        3.42      0.69 o 
   3   7  11       51.90       48.68      2.09 o 
   4   7  11        1.46        3.15      0.91 o 
   5   7  11        0.30       -0.95      0.95 o 
  -4   8  11        5.85        4.46      0.99 o 
  -3   8  11        1.38        1.58      0.72 o 
  -2   8  11       19.54       20.35      1.78 o 
  -1   8  11        8.43        6.34      0.85 o 
   0   8  11      260.36      252.76      3.58 o 
   1   8  11        7.12        7.30      0.94 o 
   2   8  11       25.19       24.99      1.48 o 
   3   8  11        0.27        0.46      0.95 o 
   4   8  11        5.36        6.02      2.33 o 
  -4   9  11       31.19       34.69      3.26 o 
  -3   9  11       16.57       15.22      1.41 o 
  -2   9  11       41.02       36.99      1.81 o 
  -1   9  11        5.14        2.43      0.64 o 
   0   9  11       75.77       66.03      2.90 o 
   1   9  11       17.51       15.42      1.24 o 
   2   9  11      220.55      217.67      4.20 o 
   3   9  11       16.65       16.34      1.82 o 
   4   9  11       12.44       12.73      1.88 o 
  -4  10  11        0.13       -0.48      0.53 o 
  -3  10  11        4.99        4.44      1.09 o 
  -2  10  11       28.12       28.62      1.75 o 
  -1  10  11        8.01        8.55      1.05 o 
   0  10  11        2.63        2.22      0.67 o 
   1  10  11       67.59       64.44      2.23 o 
   2  10  11        0.80        0.89      0.64 o 
   3  10  11       13.32       14.42      2.62 o 
   4  10  11        0.00        0.78      1.53 o 
  -3  11  11        0.30       -0.39      0.64 o 
  -2  11  11        1.68        1.80      0.79 o 
  -1  11  11       81.34       67.13      2.49 o 
   0  11  11       11.04        9.23      1.07 o 
   1  11  11       28.17       32.59      1.78 o 
   2  11  11        0.74        1.70      0.74 o 
   3  11  11        0.88        0.42      0.83 o 
  -3  12  11        7.45       10.33      1.35 o 
  -2  12  11        4.31        2.43      0.91 o 
  -1  12  11        0.26        0.86      0.59 o 
   0  12  11        1.08        1.67      0.63 o 
   1  12  11        2.12        3.21      0.80 o 
   2  12  11        7.74        8.58      1.14 o 
   3  12  11        1.98        0.88      1.47 o 
  -2  13  11        6.26        7.79      1.69 o 
  -1  13  11        0.00        0.34      0.59 o 
   0  13  11        6.21        8.00      1.11 o 
   1  13  11       10.61       17.20      1.91 o 
   2  13  11        0.00       -0.17      0.62 o 
  -1  14  11       24.12       27.18      1.93 o 
   0  14  11        3.14        2.70      0.89 o 
   1  14  11       30.66       41.67      2.65 o 
  -5   0  12       53.95       43.57      3.62 o 
  -4   0  12      361.77      322.98      9.52 o 
  -3   0  12       70.55       87.81      4.31 o 
  -2   0  12        0.00        0.43      0.49 o 
  -1   0  12        4.50        7.11      0.83 o 
   0   0  12       87.19       77.32      2.19 o 
   1   0  12        0.04        1.27      2.04 o 
   2   0  12      299.34      284.52      7.64 o 
   3   0  12      186.77      172.94      6.09 o 
   4   0  12      230.58      215.99      7.36 o 
   5   0  12       34.54       30.01      3.16 o 
  -5   1  12        7.55        5.90      1.30 o 
  -4   1  12       28.92       27.01      2.20 o 
  -3   1  12       18.78       18.14      1.61 o 
  -2   1  12       74.11       84.25      1.68 o 
  -1   1  12       11.39       10.10      0.67 o 
   0   1  12      320.36      333.73      3.71 o 
   1   1  12      443.61      465.55      4.57 o 
   2   1  12       35.47       29.48      1.66 o 
   3   1  12       12.07       12.68      1.41 o 
   4   1  12       51.32       45.81      2.38 o 
   5   1  12        3.96        3.90      1.15 o 
  -5   2  12        3.99        3.24      1.20 o 
  -4   2  12        6.22        5.35      1.19 o 
  -3   2  12        6.97        7.85      1.55 o 
  -2   2  12      193.07      191.45      3.35 o 
  -1   2  12        6.82        5.55      0.55 o 
   0   2  12      670.36      677.70      6.27 o 
   1   2  12       95.86       93.26      1.66 o 
   2   2  12      231.92      222.59      4.72 o 
   3   2  12       18.86       16.56      1.54 o 
   4   2  12        0.51        0.46      0.76 o 
   5   2  12        1.27        1.71      2.14 o 
  -5   3  12       42.67       46.82      2.78 o 
  -4   3  12        7.16        7.58      1.04 o 
  -3   3  12       25.64       24.84      1.51 o 
  -2   3  12      309.00      314.65      4.62 o 
  -1   3  12       91.69       75.85      1.61 o 
   0   3  12       16.95       16.88      0.99 o 
   1   3  12       97.59      102.55      1.79 o 
   2   3  12       84.36       74.98      2.66 o 
   3   3  12      454.47      443.17      7.75 o 
   4   3  12       39.62       36.89      3.00 o 
   5   3  12       35.24       45.94      2.88 o 
  -5   4  12        4.81        2.59      1.27 o 
  -4   4  12        0.10        1.06      0.66 o 
  -3   4  12        2.21        2.15      0.82 o 
  -2   4  12       71.16       64.28      1.98 o 
  -1   4  12       95.48       80.61      2.15 o 
   0   4  12      684.97      726.24      6.77 o 
   1   4  12       16.38       15.29      1.01 o 
   2   4  12       13.58       12.92      2.83 o 
   3   4  12        4.23        5.15      1.11 o 
   4   4  12       66.15       61.85      2.40 o 
   5   4  12        0.09        0.39      0.87 o 
  -5   5  12        2.99        3.55      1.19 o 
  -4   5  12       37.36       38.61      2.41 o 
  -3   5  12       97.25       88.09      2.51 o 
  -2   5  12      154.48      148.06      3.13 o 
  -1   5  12        5.74        5.58      0.60 o 
   0   5  12      122.36      127.90      2.22 o 
   1   5  12       92.04       89.54      2.22 o 
   2   5  12      791.40      800.40     11.06 o 
   3   5  12      102.98       98.42      2.84 o 
   4   5  12       34.66       30.73      2.47 o 
   5   5  12        6.25        9.60      1.70 o 
  -5   6  12        5.95        5.58      1.19 o 
  -4   6  12       39.06       34.76      3.00 o 
  -3   6  12        7.98        6.58      1.00 o 
  -2   6  12      158.81      152.71      3.27 o 
  -1   6  12       59.51       62.73      1.96 o 
   0   6  12      228.76      213.13      3.62 o 
   1   6  12      341.75      310.41      4.67 o 
   2   6  12       26.40       21.34      1.17 o 
   3   6  12       22.55       25.81      1.80 o 
   4   6  12       23.12       19.20      1.61 o 
   5   6  12        4.01        1.19      1.04 o 
  -5   7  12        0.02       -0.84      0.84 o 
  -4   7  12      121.28      111.04      3.16 o 
  -3   7  12       32.91       34.39      1.81 o 
  -2   7  12       98.71       95.61      2.64 o 
  -1   7  12        9.47        8.88      0.95 o 
   0   7  12        4.54        2.99      0.54 o 
   1   7  12       73.75       67.87      3.49 o 
   2   7  12       13.33       12.70      1.14 o 
   3   7  12        2.52        3.56      0.95 o 
   4   7  12       19.39       19.40      1.68 o 
  -4   8  12       34.38       34.12      2.97 o 
  -3   8  12      168.76      173.46      3.92 o 
  -2   8  12      535.28      533.78      7.30 o 
  -1   8  12       17.84       14.55      1.18 o 
   0   8  12        4.10        6.90      0.75 o 
   1   8  12       14.56       12.19      1.12 o 
   2   8  12      309.67      312.45      5.12 o 
   3   8  12        9.83       11.92      1.64 o 
   4   8  12       19.40       21.15      1.78 o 
  -4   9  12        0.77        0.66      0.84 o 
  -3   9  12        2.04        2.94      0.86 o 
  -2   9  12       43.87       41.29      2.37 o 
  -1   9  12       68.76       69.11      2.28 o 
   0   9  12       10.69        6.64      0.94 o 
   1   9  12       40.38       41.09      1.84 o 
   2   9  12       13.00        9.30      1.12 o 
   3   9  12       11.71       14.01      1.77 o 
   4   9  12       27.21       25.83      3.58 o 
  -4  10  12        2.24        2.16      0.82 o 
  -3  10  12       13.34       15.31      1.48 o 
  -2  10  12       19.46       14.96      1.41 o 
  -1  10  12        6.72        7.96      1.05 o 
   0  10  12        6.98        5.46      0.89 o 
   1  10  12        1.18        0.60      0.61 o 
   2  10  12       10.01       12.05      1.24 o 
   3  10  12        0.00       -0.76      0.76 o 
  -3  11  12        3.97        4.79      1.07 o 
  -2  11  12       24.61       23.36      1.73 o 
  -1  11  12       39.87       39.35      2.59 o 
   0  11  12        0.09        0.17      0.75 o 
   1  11  12       66.50       69.22      2.44 o 
   2  11  12       43.26       40.56      2.65 o 
   3  11  12        0.37        0.53      0.93 o 
  -2  12  12        3.12        2.35      0.86 o 
  -1  12  12        3.41        2.76      1.04 o 
   0  12  12        4.46        4.74      0.90 o 
   1  12  12        6.25        6.02      1.01 o 
   2  12  12        1.23        0.44      0.65 o 
  -2  13  12        0.65       -0.12      1.02 o 
  -1  13  12        0.07        0.59      0.68 o 
   0  13  12        1.95        3.28      0.80 o 
   1  13  12        7.65       11.82      1.64 o 
   2  13  12        0.41        1.95      1.57 o 
  -5   1  13        9.44        9.44      1.58 o 
  -4   1  13        5.99        8.86      1.41 o 
  -3   1  13        4.59        4.63      1.91 o 
  -2   1  13       53.97       49.69      1.64 o 
  -1   1  13      325.85      308.80      3.70 o 
   0   1  13        2.69        5.84      0.57 o 
   1   1  13      459.02      455.23      4.61 o 
   2   1  13       13.22       15.17      1.41 o 
   3   1  13      353.85      319.84      6.34 o 
   4   1  13        2.55        0.14      0.80 o 
   5   1  13       13.39       14.55      2.03 o 
  -5   2  13       52.93       50.83      4.28 o 
  -4   2  13        1.03        1.09      1.19 o 
  -3   2  13      378.28      371.02      9.68 o 
  -2   2  13        9.22       10.89      1.14 o 
  -1   2  13       71.89       62.42      2.26 o 
   0   2  13      314.07      324.21      3.80 o 
   1   2  13        3.60        4.93      0.74 o 
   2   2  13        1.13        2.48      0.79 o 
   3   2  13       48.48       45.59      2.78 o 
   4   2  13        0.72        1.65      0.85 o 
   5   2  13        9.22       12.90      1.66 o 
  -5   3  13       11.46       10.45      1.72 o 
  -4   3  13        0.30        0.18      0.71 o 
  -3   3  13        5.43        5.43      0.82 o 
  -2   3  13      225.78      219.49      6.25 o 
  -1   3  13      877.50      898.69      8.08 o 
   0   3  13      136.26      138.85      2.29 o 
   1   3  13      128.78      116.71      2.48 o 
   2   3  13       34.74       32.87      1.84 o 
   3   3  13       23.06       24.06      1.89 o 
   4   3  13       19.31       18.23      1.84 o 
   5   3  13       29.14       39.02      2.20 o 
  -5   4  13        1.13        3.12      1.14 o 
  -4   4  13        0.35        1.04      0.93 o 
  -3   4  13       40.97       36.49      1.99 o 
  -2   4  13      324.48      333.99      5.03 o 
  -1   4  13       35.35       36.68      1.89 o 
   0   4  13      129.91      131.66      2.26 o 
   1   4  13      260.78      259.11      4.03 o 
   2   4  13       23.75       22.05      2.99 o 
   3   4  13       70.72       76.05      4.86 o 
   4   4  13       50.48       49.77      2.21 o 
   5   4  13       30.90       28.54      1.97 o 
  -5   5  13        7.01        8.26      1.63 o 
  -4   5  13        5.33        3.30      1.07 o 
  -3   5  13      268.45      262.85      4.62 o 
  -2   5  13      150.86      149.48      3.30 o 
  -1   5  13        3.81        3.52      0.69 o 
   0   5  13      239.66      227.72      3.54 o 
   1   5  13       13.00       12.87      1.03 o 
   2   5  13        0.50        1.00      0.96 o 
   3   5  13       15.50       10.74      1.26 o 
   4   5  13        2.65        1.78      1.14 o 
   5   5  13       10.50       12.36      1.86 o 
  -5   6  13       16.15       29.06      2.52 o 
  -4   6  13        3.62        1.74      0.99 o 
  -3   6  13       31.54       26.59      1.62 o 
  -2   6  13        0.09       -0.03      0.63 o 
  -1   6  13        7.93        7.78      0.91 o 
   0   6  13       44.89       46.08      1.42 o 
   1   6  13      101.30       94.63      3.30 o 
   2   6  13       33.22       30.87      3.27 o 
   3   6  13      204.11      205.47      4.32 o 
   4   6  13        6.60        4.12      0.99 o 
  -4   7  13       24.01       27.32      2.80 o 
  -3   7  13       45.31       37.98      1.90 o 
  -2   7  13       11.34       10.49      1.16 o 
  -1   7  13        0.24        0.46      0.50 o 
   0   7  13        1.58        1.02      0.45 o 
   1   7  13      139.27      133.85      3.02 o 
   2   7  13        1.86        1.87      1.00 o 
   3   7  13      312.75      311.47      7.83 o 
   4   7  13       82.62       80.87      4.44 o 
  -4   8  13       54.12       49.86      2.25 o 
  -3   8  13       92.78       85.58      4.71 o 
  -2   8  13      257.91      263.09      4.81 o 
  -1   8  13        8.43       11.71      1.12 o 
   0   8  13      389.45      380.77      4.75 o 
   1   8  13        3.79        4.09      0.77 o 
   2   8  13       67.07       61.55      2.85 o 
   3   8  13       45.82       40.31      2.59 o 
   4   8  13        0.41        0.86      0.78 o 
  -4   9  13       42.81       49.03      4.03 o 
  -3   9  13       34.16       33.86      2.44 o 
  -2   9  13       50.19       45.46      2.01 o 
  -1   9  13       37.89       27.32      1.61 o 
   0   9  13      114.66       89.75      2.52 o 
   1   9  13       27.21       23.22      1.52 o 
   2   9  13        0.04        0.47      0.66 o 
   3   9  13        0.78        0.18      0.82 o 
   4   9  13        0.08        1.16      1.49 o 
  -3  10  13        3.36        4.55      1.02 o 
  -2  10  13        2.97        1.47      0.72 o 
  -1  10  13       88.24       93.55      2.78 o 
   0  10  13       16.73       16.31      1.32 o 
   1  10  13       47.35       40.95      1.88 o 
   2  10  13        0.69        2.10      1.09 o 
   3  10  13        5.60        5.55      1.42 o 
  -3  11  13       37.45       54.64      2.59 o 
  -2  11  13       11.78       19.21      1.60 o 
  -1  11  13        8.08       11.86      2.24 o 
   0  11  13       27.77       35.53      1.81 o 
   1  11  13        0.59       -0.19      0.56 o 
   2  11  13        2.36        2.85      0.92 o 
   3  11  13        3.20        3.38      1.43 o 
  -2  12  13       14.09       12.83      1.41 o 
  -1  12  13        0.00        0.09      1.09 o 
   0  12  13        7.64        8.34      1.41 o 
   1  12  13        1.20       -0.13      0.97 o 
   2  12  13       59.58       62.80      3.20 o 
  -1  13  13        0.68        2.37      1.01 o 
   0  13  13        3.24        4.41      1.18 o 
   1  13  13        0.01        0.57      0.86 o 
  -5   0  14        1.45       -1.00      1.22 o 
  -4   0  14       49.10       41.14      3.49 o 
  -3   0  14      242.64      230.44      7.61 o 
  -2   0  14       26.96       27.40      2.56 o 
  -1   0  14      285.16      281.19      5.07 o 
   0   0  14        3.46        5.27      0.81 o 
   1   0  14      325.52      314.41      8.08 o 
   2   0  14       31.14       27.43      2.55 o 
   3   0  14        0.33        0.74      1.07 o 
   4   0  14        3.89        4.44      1.57 o 
   5   0  14        0.26        1.56      1.10 o 
  -5   1  14        7.42        3.13      1.15 o 
  -4   1  14        0.40       -0.67      0.75 o 
  -3   1  14       18.24       18.46      1.75 o 
  -2   1  14        9.05        7.65      0.85 o 
  -1   1  14       27.51       29.69      1.21 o 
   0   1  14       85.02       90.01      1.81 o 
   1   1  14      112.96      112.47      2.38 o 
   2   1  14      223.84      204.59      7.52 o 
   3   1  14        3.01        4.56      1.06 o 
   4   1  14        0.59        0.41      0.74 o 
   5   1  14        3.09        5.58      1.30 o 
  -5   2  14        6.82        6.47      1.42 o 
  -4   2  14       25.83       25.31      2.13 o 
  -3   2  14        0.10        0.12      1.21 o 
  -2   2  14      174.50      182.14      3.44 o 
  -1   2  14       17.68       16.71      0.90 o 
   0   2  14       35.83       32.56      1.14 o 
   1   2  14       20.12       21.60      1.13 o 
   2   2  14       69.53       70.31      4.19 o 
   3   2  14        9.00        9.16      1.34 o 
   4   2  14       60.75       55.07      2.73 o 
   5   2  14       16.20       19.56      3.02 o 
  -5   3  14        2.18        2.77      1.75 o 
  -4   3  14       16.32       22.12      2.06 o 
  -3   3  14        5.05        3.84      0.98 o 
  -2   3  14      287.10      273.96      4.46 o 
  -1   3  14       14.41       16.80      1.01 o 
   0   3  14       22.58       22.77      1.00 o 
   1   3  14       17.52       14.87      1.04 o 
   2   3  14        0.38       -0.63      0.63 o 
   3   3  14      156.13      136.92      4.07 o 
   4   3  14       34.40       33.21      2.31 o 
   5   3  14        3.00        4.70      1.09 o 
  -5   4  14        9.84        9.39      1.69 o 
  -4   4  14        1.34        0.23      0.84 o 
  -3   4  14        3.00        3.50      0.75 o 
  -2   4  14      508.15      499.95      6.63 o 
  -1   4  14       15.22       13.78      0.87 o 
   0   4  14       24.72       23.74      1.04 o 
   1   4  14        0.72        1.32      0.57 o 
   2   4  14       14.59       14.55      1.55 o 
   3   4  14       78.52       82.54      3.22 o 
   4   4  14       40.52       44.68      2.13 o 
   5   4  14        1.55        1.43      1.19 o 
  -5   5  14       71.56       80.73      3.68 o 
  -4   5  14       15.47       13.72      1.76 o 
  -3   5  14       94.81       90.73      2.65 o 
  -2   5  14      137.28      134.11      3.09 o 
  -1   5  14      131.33      130.52      2.92 o 
   0   5  14        1.52        1.82      0.49 o 
   1   5  14        2.77        3.56      0.70 o 
   2   5  14      199.37      184.87      7.87 o 
   3   5  14       61.11       51.54      2.18 o 
   4   5  14        4.23        2.45      0.87 o 
  -4   6  14       68.62       70.91      3.24 o 
  -3   6  14       11.32       14.53      1.52 o 
  -2   6  14       40.27       40.21      1.79 o 
  -1   6  14       26.60       23.52      1.39 o 
   0   6  14       48.90       46.00      1.44 o 
   1   6  14       69.10       66.42      5.77 o 
   2   6  14       51.18       50.77      2.55 o 
   3   6  14      148.11      153.59      3.78 o 
   4   6  14       26.03       28.14      2.03 o 
  -4   7  14       45.72       38.83      2.73 o 
  -3   7  14       13.12       11.28      1.26 o 
  -2   7  14        3.57        4.35      0.85 o 
  -1   7  14        4.77        6.17      0.89 o 
   0   7  14      102.08       95.03      2.12 o 
   1   7  14       70.55       66.97      2.40 o 
   2   7  14       36.51       35.23      2.23 o 
   3   7  14      101.52       93.93      3.71 o 
   4   7  14        0.21        0.71      0.83 o 
  -4   8  14       13.25       12.39      1.40 o 
  -3   8  14       49.27       45.50      2.29 o 
  -2   8  14        7.81       10.50      1.22 o 
  -1   8  14       16.10       16.32      1.53 o 
   0   8  14        1.07        0.43      0.56 o 
   1   8  14       12.94       12.25      1.18 o 
   2   8  14      102.95       95.54      3.57 o 
   3   8  14      137.45      141.58      4.60 o 
   4   8  14        1.87       -0.14      1.33 o 
  -4   9  14        0.03       -0.22      1.10 o 
  -3   9  14       18.22       13.94      3.04 o 
  -2   9  14        3.26        3.66      0.84 o 
  -1   9  14       85.27       76.37      2.48 o 
   0   9  14       37.26       24.64      1.94 o 
   1   9  14        5.17        5.92      0.92 o 
   2   9  14        0.29        0.06      0.88 o 
   3   9  14       18.53       21.20      2.20 o 
  -3  10  14        0.31        0.83      0.79 o 
  -2  10  14       14.62       16.82      1.67 o 
  -1  10  14       91.64       90.88      2.82 o 
   0  10  14        0.00        0.51      0.68 o 
   1  10  14        6.35        6.18      1.20 o 
   2  10  14      106.11      113.50      4.13 o 
   3  10  14        0.13       -0.44      0.88 o 
  -3  11  14        6.31        9.74      2.37 o 
  -2  11  14       21.52       27.21      1.88 o 
  -1  11  14        1.67        2.00      0.92 o 
   0  11  14        0.52        2.99      0.94 o 
   1  11  14        2.93        5.59      1.15 o 
   2  11  14        5.60        7.74      4.09 o 
  -2  12  14        0.00        1.50      0.71 o 
  -1  12  14        2.13        2.63      0.82 o 
   0  12  14        3.05        2.98      1.30 o 
   1  12  14       11.54       15.90      1.87 o 
   2  12  14       28.59       41.40      6.31 o 
   0  13  14        0.59        2.48      1.71 o 
  -5   1  15        0.00        1.18      1.00 o 
  -4   1  15        1.39       -0.14      0.81 o 
  -3   1  15        9.56        9.76      2.37 o 
  -2   1  15        0.11       -0.12      0.47 o 
  -1   1  15      195.11      195.29      3.26 o 
   0   1  15      312.48      325.00      3.97 o 
   1   1  15      176.87      182.11      7.97 o 
   2   1  15        2.37        2.39      0.84 o 
   3   1  15       65.16       51.09      3.11 o 
   4   1  15       13.57       12.51      1.68 o 
   5   1  15       14.57       14.44      3.33 o 
  -5   2  15        0.08       -1.06      1.86 o 
  -4   2  15        0.54        0.87      0.88 o 
  -3   2  15       39.35       34.20      3.61 o 
  -2   2  15        8.47        8.16      0.94 o 
  -1   2  15      250.96      245.28      3.40 o 
   0   2  15       46.88       48.87      1.41 o 
   1   2  15      137.14      127.98      3.54 o 
   2   2  15       33.97       29.55      1.95 o 
   3   2  15       25.68       22.90      2.26 o 
   4   2  15       13.72       13.43      1.69 o 
   5   2  15       37.05       33.21      2.52 o 
  -5   3  15        2.25        2.55      1.17 o 
  -4   3  15       51.38       43.74      2.67 o 
  -3   3  15        1.94        1.37      1.10 o 
  -2   3  15      107.26      110.30      2.74 o 
  -1   3  15      286.26      292.51      3.83 o 
   0   3  15        4.74        4.80      0.79 o 
   1   3  15        2.48        0.26      0.47 o 
   2   3  15      295.85      290.73      6.04 o 
   3   3  15       29.02       25.46      2.05 o 
   4   3  15       15.26       15.35      2.71 o 
  -5   4  15        6.05        5.17      2.05 o 
  -4   4  15       22.91       27.63      2.29 o 
  -3   4  15        0.00        0.16      0.73 o 
  -2   4  15      104.47      104.98      2.73 o 
  -1   4  15      129.38      126.97      2.88 o 
   0   4  15      139.37      146.16      2.53 o 
   1   4  15      206.49      207.54      6.03 o 
   2   4  15       35.10       37.49      3.34 o 
   3   4  15      129.01      126.52      4.95 o 
   4   4  15       55.68       56.16      2.42 o 
  -4   5  15       10.72       13.76      1.84 o 
  -3   5  15       13.51       14.06      1.29 o 
  -2   5  15       66.80       60.75      2.40 o 
  -1   5  15        0.07       -0.33      0.51 o 
   0   5  15       57.94       49.88      1.51 o 
   1   5  15      192.27      202.24      3.75 o 
   2   5  15       38.53       32.97      2.12 o 
   3   5  15       25.80       27.00      1.77 o 
   4   5  15        2.33        2.21      0.93 o 
  -4   6  15       75.54       79.01      3.54 o 
  -3   6  15        2.36        1.96      0.74 o 
  -2   6  15       18.71       17.06      1.36 o 
  -1   6  15      263.91      246.49      6.30 o 
   0   6  15        0.23        0.16      0.49 o 
   1   6  15       49.68       49.09      2.25 o 
   2   6  15      191.27      191.43      5.03 o 
   3   6  15       52.24       50.90      2.84 o 
   4   6  15        4.64        2.77      0.96 o 
  -4   7  15        4.80        8.37      2.16 o 
  -3   7  15      110.71      108.51      3.12 o 
  -2   7  15       23.89       25.38      1.61 o 
  -1   7  15       36.40       36.85      1.72 o 
   0   7  15       33.29       27.87      1.76 o 
   1   7  15      182.10      176.88      5.31 o 
   2   7  15       46.77       46.25      3.76 o 
   3   7  15       26.87       20.80      2.38 o 
   4   7  15       11.97        4.74      1.41 o 
  -4   8  15       22.74       19.81      2.21 o 
  -3   8  15        0.00        0.35      0.67 o 
  -2   8  15       58.27       61.36      2.33 o 
  -1   8  15       12.33       12.53      1.22 o 
   0   8  15       32.14       29.30      3.22 o 
   1   8  15       45.99       47.53      1.93 o 
   2   8  15       15.14       14.18      1.75 o 
   3   8  15       54.63       51.83      2.95 o 
  -3   9  15        9.63       13.72      1.83 o 
  -2   9  15        6.51        8.91      1.14 o 
  -1   9  15        3.18        4.92      0.88 o 
   0   9  15        4.75        3.80      1.58 o 
   1   9  15       19.77       19.01      1.43 o 
   2   9  15       15.30       14.18      2.29 o 
   3   9  15        2.06        1.87      1.11 o 
  -3  10  15        7.48       10.96      1.72 o 
  -2  10  15       36.03       29.31      1.87 o 
  -1  10  15        2.73        4.06      0.89 o 
   0  10  15        0.61        1.49      1.02 o 
   1  10  15        0.88        1.88      0.72 o 
   2  10  15        2.05        2.08      1.12 o 
   3  10  15        1.70        0.30      1.89 o 
  -2  11  15        8.49        6.48      1.42 o 
  -1  11  15        3.19        0.99      0.90 o 
   0  11  15        3.88        2.90      1.61 o 
   1  11  15       91.90      100.72      5.65 o 
   2  11  15        0.21        2.23      1.11 o 
  -1  12  15        0.27       -0.02      0.67 o 
   0  12  15        2.67        3.27      1.88 o 
   1  12  15       17.54       22.45      2.15 o 
  -5   0  16        6.32        5.86      2.21 o 
  -4   0  16       11.79        6.70      1.90 o 
  -3   0  16       64.32       72.96      4.39 o 
  -2   0  16      256.42      262.35      8.02 o 
  -1   0  16        0.59        1.46      0.67 o 
   0   0  16       99.20       97.64      2.99 o 
   1   0  16       51.65       50.10      3.24 o 
   2   0  16      117.58      107.84      4.90 o 
   3   0  16       39.46       36.27      3.12 o 
   4   0  16        1.61        1.09      1.18 o 
  -5   1  16       19.75       30.45      3.69 o 
  -4   1  16       31.23       29.06      2.39 o 
  -3   1  16        5.35        4.51      1.12 o 
  -2   1  16        3.09        3.31      0.74 o 
  -1   1  16       17.53       18.07      1.01 o 
   0   1  16       20.37       22.22      1.04 o 
   1   1  16      118.90      119.06      3.48 o 
   2   1  16       74.38       76.32      3.05 o 
   3   1  16        4.49        3.80      1.24 o 
   4   1  16       12.78       17.95      1.89 o 
  -4   2  16       93.98       79.72      3.48 o 
  -3   2  16       48.05       51.08      2.66 o 
  -2   2  16       76.49       75.89      2.29 o 
  -1   2  16      389.98      415.30      4.87 o 
   0   2  16       13.52       13.69      0.89 o 
   1   2  16       12.01       12.45      2.72 o 
   2   2  16        5.51        4.73      1.69 o 
   3   2  16        4.06        4.35      1.18 o 
   4   2  16       33.60       40.33      4.70 o 
  -4   3  16       12.29       10.51      1.67 o 
  -3   3  16        2.85        2.34      1.07 o 
  -2   3  16       24.99       22.18      1.42 o 
  -1   3  16      511.66      515.95      6.74 o 
   0   3  16       22.86       22.17      1.06 o 
   1   3  16        4.18        3.37      1.61 o 
   2   3  16       20.75       20.73      1.83 o 
   3   3  16       22.37       12.80      1.65 o 
   4   3  16        0.18        0.44      0.87 o 
  -4   4  16        2.89        3.37      1.21 o 
  -3   4  16        1.49        1.05      0.78 o 
  -2   4  16      105.87      100.71      3.95 o 
  -1   4  16      141.50      140.15      3.12 o 
   0   4  16      389.69      378.94      4.66 o 
   1   4  16      193.06      187.41      4.64 o 
   2   4  16       78.58       73.51      3.02 o 
   3   4  16       24.79       32.55      3.32 o 
   4   4  16       28.01       29.61      1.97 o 
  -4   5  16       28.08       30.34      2.52 o 
  -3   5  16        4.50        6.85      0.99 o 
  -2   5  16        3.76        2.78      0.74 o 
  -1   5  16        6.17        6.67      0.94 o 
   0   5  16      316.00      310.29      4.13 o 
   1   5  16        3.70        4.02      1.02 o 
   2   5  16       95.25       90.61      3.40 o 
   3   5  16       61.49       55.93      2.85 o 
   4   5  16       80.42      104.31      4.17 o 
  -4   6  16        2.81        6.72      1.46 o 
  -3   6  16        5.96        7.30      1.07 o 
  -2   6  16        6.27        8.29      1.05 o 
  -1   6  16        0.08        0.80      0.60 o 
   0   6  16        0.39        0.95      0.57 o 
   1   6  16        0.03       -0.35      0.55 o 
   2   6  16        0.12       -1.34      1.34 o 
   3   6  16       29.64       25.22      2.27 o 
   4   6  16        0.32        4.08      2.20 o 
  -4   7  16       22.26       27.18      2.43 o 
  -3   7  16       11.87       14.20      1.41 o 
  -2   7  16        4.66        4.56      0.90 o 
  -1   7  16       26.73       21.25      1.47 o 
   0   7  16        4.06        5.36      1.12 o 
   1   7  16      237.62      229.99      4.36 o 
   2   7  16       12.60       13.49      2.43 o 
   3   7  16       60.16       59.08      3.09 o 
  -3   8  16        1.76        2.81      1.20 o 
  -2   8  16       54.87       55.57      2.25 o 
  -1   8  16        0.42        0.50      0.71 o 
   0   8  16        0.25       -0.29      0.81 o 
   1   8  16        2.71        2.38      0.72 o 
   2   8  16        0.73        0.68      0.88 o 
   3   8  16        0.06        0.79      0.95 o 
  -3   9  16        6.81       11.95      1.38 o 
  -2   9  16       12.48       13.61      1.39 o 
  -1   9  16       10.96       10.62      1.22 o 
   0   9  16       10.66       10.56      1.44 o 
   1   9  16        3.66        5.25      0.89 o 
   2   9  16        1.17        2.75      1.06 o 
   3   9  16        0.52       -0.85      0.85 o 
  -2  10  16      162.49      173.89      4.18 o 
  -1  10  16       33.74       32.27      1.91 o 
   0  10  16        1.07        1.49      0.78 o 
   1  10  16       12.71       14.60      2.83 o 
   2  10  16        4.99        6.93      1.40 o 
  -2  11  16        0.46        1.18      0.79 o 
  -1  11  16        7.51        7.07      1.14 o 
   0  11  16        1.24        4.11      1.09 o 
   1  11  16       14.74       16.61      1.85 o 
   0  12  16       33.78       43.86      5.27 o 
  -4   1  17        6.05        4.34      1.25 o 
  -3   1  17       14.76       20.90      2.01 o 
  -2   1  17       16.45       16.20      1.67 o 
  -1   1  17       28.03       27.66      1.23 o 
   0   1  17       58.54       58.65      2.20 o 
   1   1  17       65.73       52.83      2.38 o 
   2   1  17      385.38      355.36      7.03 o 
   3   1  17      129.67      112.20      3.87 o 
   4   1  17        4.33        6.22      1.32 o 
  -4   2  17       18.35       18.07      2.06 o 
  -3   2  17       55.23       55.31      3.06 o 
  -2   2  17        0.74        2.26      0.69 o 
  -1   2  17      243.08      258.49      3.96 o 
   0   2  17      100.78      102.70      2.17 o 
   1   2  17        3.99        5.65      1.34 o 
   2   2  17        5.15        3.32      1.04 o 
   3   2  17       27.47       29.11      2.46 o 
   4   2  17       26.14       26.91      2.31 o 
  -4   3  17        1.15        2.05      1.10 o 
  -3   3  17        1.17        1.17      0.88 o 
  -2   3  17      159.45      157.59      3.61 o 
  -1   3  17       16.24       15.42      1.31 o 
   0   3  17        3.14        2.89      0.70 o 
   1   3  17       88.74       79.23      2.98 o 
   2   3  17      135.32      137.25      4.16 o 
   3   3  17        7.74        9.27      2.27 o 
   4   3  17        0.67       -0.04      0.84 o 
  -4   4  17       47.78       65.02      3.24 o 
  -3   4  17        2.10        2.75      1.03 o 
  -2   4  17       10.35       10.94      1.16 o 
  -1   4  17        7.51        7.56      0.97 o 
   0   4  17        4.44        5.67      0.85 o 
   1   4  17       26.94       29.32      2.03 o 
   2   4  17        5.34        4.90      1.21 o 
   3   4  17      100.71      114.69      4.08 o 
   4   4  17      150.05      145.99      4.03 o 
  -4   5  17        0.60        2.13      1.44 o 
  -3   5  17       10.07       12.96      2.41 o 
  -2   5  17        0.57        0.58      0.61 o 
  -1   5  17       54.26       57.64      2.07 o 
   0   5  17      169.33      165.85      3.47 o 
   1   5  17       83.60       78.46      3.06 o 
   2   5  17       20.08       18.76      2.03 o 
   3   5  17        7.09        8.31      1.54 o 
   4   5  17       24.77       26.40      2.47 o 
  -4   6  17       15.34       12.96      1.86 o 
  -3   6  17        8.46        8.93      1.18 o 
  -2   6  17       44.00       40.55      1.91 o 
  -1   6  17       60.52       62.30      2.21 o 
   0   6  17        7.70        7.29      1.83 o 
   1   6  17        7.24        8.21      1.35 o 
   2   6  17       36.25       40.25      2.49 o 
   3   6  17        0.17        1.50      1.01 o 
  -3   7  17        2.51        2.05      0.78 o 
  -2   7  17        1.23        0.97      0.68 o 
  -1   7  17        0.16        0.59      0.57 o 
   0   7  17       49.07       38.64      2.29 o 
   1   7  17       29.44       19.19      1.85 o 
   2   7  17        0.17        0.02      0.80 o 
   3   7  17        3.08        1.58      1.08 o 
  -3   8  17        2.67        2.33      1.37 o 
  -2   8  17        1.51        2.06      0.78 o 
  -1   8  17       34.36       36.81      2.74 o 
   0   8  17        0.14       -0.83      0.95 o 
   1   8  17        0.90        1.03      0.99 o 
   2   8  17        3.40        3.48      1.16 o 
   3   8  17       19.38       18.80      2.43 o 
  -3   9  17       12.11       22.24      3.09 o 
  -2   9  17       22.10       26.59      1.89 o 
  -1   9  17        9.05       12.41      1.29 o 
   0   9  17       16.46       15.30      1.79 o 
   1   9  17       29.91       32.63      3.38 o 
   2   9  17        0.03       -0.97      1.88 o 
  -2  10  17       11.82        8.05      1.70 o 
  -1  10  17       94.25      100.97      3.09 o 
   0  10  17       14.36       17.35      2.10 o 
   1  10  17        4.58        4.77      3.29 o 
   2  10  17       19.75       22.10      2.27 o 
  -1  11  17        3.20        4.22      1.29 o 
   0  11  17        0.56        2.23      1.18 o 
   1  11  17        5.46        8.51      1.47 o 
  -4   0  18      101.10       99.86      5.71 o 
  -3   0  18       70.01       71.07      4.52 o 
  -2   0  18        1.50        0.87      1.18 o 
  -1   0  18        0.01       -0.19      0.66 o 
   0   0  18      259.52      275.35      8.02 o 
   1   0  18       25.63       29.42      2.81 o 
   2   0  18        3.17       -0.99      0.99 o 
   3   0  18        9.91       15.75      2.52 o 
   4   0  18       13.20       12.30      2.40 o 
  -4   1  18        1.76        3.52      1.13 o 
  -3   1  18        5.78        6.30      1.74 o 
  -2   1  18       67.72       64.55      3.72 o 
  -1   1  18      164.83      165.42      3.07 o 
   0   1  18       69.64       75.16      2.23 o 
   1   1  18        1.40        0.26      0.99 o 
   2   1  18      132.32      122.48      3.96 o 
   3   1  18        0.06       -0.70      0.70 o 
   4   1  18        2.24        2.77      1.15 o 
  -4   2  18       12.93       20.69      3.47 o 
  -3   2  18        1.66        2.54      0.98 o 
  -2   2  18       30.03       36.11      2.36 o 
  -1   2  18      109.43      119.69      3.02 o 
   0   2  18       45.77       47.26      2.08 o 
   1   2  18       37.77       35.41      2.15 o 
   2   2  18        3.94        3.53      1.42 o 
   3   2  18        3.65        3.05      1.03 o 
   4   2  18       13.74       15.27      1.92 o 
  -4   3  18        1.00        1.65      0.98 o 
  -3   3  18       17.52       20.91      2.07 o 
  -2   3  18       58.68       56.69      3.77 o 
  -1   3  18       81.81       81.85      2.47 o 
   0   3  18       69.36       64.64      2.12 o 
   1   3  18       23.40       26.32      1.97 o 
   2   3  18       26.43       21.51      1.99 o 
   3   3  18       13.13       19.14      2.47 o 
   4   3  18        4.29        6.52      3.34 o 
  -4   4  18       46.35       60.71      3.19 o 
  -3   4  18      139.11      142.05      4.62 o 
  -2   4  18        2.73        3.13      0.82 o 
  -1   4  18       13.93       14.12      1.26 o 
   0   4  18        7.74        6.71      1.14 o 
   1   4  18       70.21       69.63      2.95 o 
   2   4  18       27.77       24.79      2.07 o 
   3   4  18       39.41       40.57      4.31 o 
   4   4  18       32.38       36.48      2.77 o 
  -4   5  18        2.16        4.49      2.19 o 
  -3   5  18        0.52        0.72      0.86 o 
  -2   5  18      155.50      147.17      3.54 o 
  -1   5  18        6.52        7.88      1.02 o 
   0   5  18       26.30       23.08      1.46 o 
   1   5  18       42.36       39.79      2.33 o 
   2   5  18       60.92       62.04      2.95 o 
   3   5  18        0.69        0.12      1.07 o 
  -3   6  18       11.81       12.91      1.76 o 
  -2   6  18        0.00        0.62      0.64 o 
  -1   6  18       10.42       13.13      1.25 o 
   0   6  18       91.42       88.52      3.31 o 
   1   6  18        7.49        5.65      1.20 o 
   2   6  18        7.16        8.48      1.42 o 
   3   6  18        3.02        2.35      1.52 o 
  -3   7  18       18.68       17.27      1.83 o 
  -2   7  18       10.07       12.57      1.50 o 
  -1   7  18       11.74       11.15      1.23 o 
   0   7  18        2.74        2.79      1.00 o 
   1   7  18       44.22       48.00      3.33 o 
   2   7  18        3.24        3.14      1.15 o 
   3   7  18        0.99        1.92      1.54 o 
  -3   8  18        0.24        0.64      0.73 o 
  -2   8  18        1.21        1.74      0.81 o 
  -1   8  18        3.06        5.21      1.20 o 
   0   8  18        2.04        2.07      0.95 o 
   1   8  18        9.84        9.12      1.47 o 
   2   8  18        6.58       10.77      1.62 o 
  -2   9  18        0.94        2.94      1.03 o 
  -1   9  18        0.24       -0.07      0.96 o 
   0   9  18       19.01       17.22      1.93 o 
   1   9  18        0.01        0.94      1.18 o 
   2   9  18        4.49        4.89      1.33 o 
  -1  10  18       39.57       44.02      2.78 o 
   0  10  18        0.74        0.99      0.88 o 
   1  10  18       24.21       27.57      3.49 o 
  -4   1  19        0.65        4.74      1.30 o 
  -3   1  19       13.88       16.18      1.94 o 
  -2   1  19       11.08        9.66      1.48 o 
  -1   1  19      238.77      249.44      4.45 o 
   0   1  19       73.74       77.70      4.02 o 
   1   1  19       10.38       12.73      1.56 o 
   2   1  19        3.30        4.01      1.15 o 
   3   1  19       18.48       18.38      1.97 o 
   4   1  19        0.00       -0.27      0.85 o 
  -4   2  19        0.00       -1.27      1.27 o 
  -3   2  19       31.89       35.02      2.59 o 
  -2   2  19      104.31      104.33      4.38 o 
  -1   2  19      152.49      164.74      3.57 o 
   0   2  19        0.11       -0.10      0.71 o 
   1   2  19       13.93       15.75      1.68 o 
   2   2  19       37.18       34.33      2.37 o 
   3   2  19       17.27       15.21      3.56 o 
  -4   3  19        0.98        0.96      1.17 o 
  -3   3  19        8.23       13.06      1.74 o 
  -2   3  19        0.77        2.09      0.76 o 
  -1   3  19       23.42       24.20      1.54 o 
   0   3  19       40.46       40.19      1.83 o 
   1   3  19       51.31       41.70      2.48 o 
   2   3  19       22.40       21.24      2.01 o 
   3   3  19       16.79       18.61      2.02 o 
  -3   4  19        1.18        2.27      1.63 o 
  -2   4  19        9.52        8.69      1.14 o 
  -1   4  19       29.41       33.42      1.69 o 
   0   4  19        0.01        0.89      0.58 o 
   1   4  19        2.09        1.53      0.95 o 
   2   4  19        3.81        4.02      1.15 o 
   3   4  19        2.62        1.01      0.97 o 
  -3   5  19        0.00        0.22      0.86 o 
  -2   5  19       41.99       45.42      2.81 o 
  -1   5  19        0.03       -0.18      0.57 o 
   0   5  19        2.67        6.17      1.19 o 
   1   5  19      136.03      135.58      4.27 o 
   2   5  19       20.35       27.91      2.26 o 
   3   5  19        0.01        0.00      0.93 o 
  -3   6  19        0.27        0.59      0.92 o 
  -2   6  19       19.87       18.41      1.56 o 
  -1   6  19       13.02       14.76      2.19 o 
   0   6  19       18.06       14.18      1.68 o 
   1   6  19      132.33      132.57      4.21 o 
   2   6  19        1.63        1.40      1.05 o 
   3   6  19       20.24       19.37      2.20 o 
  -3   7  19        0.84        2.30      1.36 o 
  -2   7  19        1.45        3.31      0.94 o 
  -1   7  19        5.73        7.59      1.36 o 
   0   7  19        3.20        4.21      1.08 o 
   1   7  19       50.87       49.24      2.71 o 
   2   7  19        2.68        2.88      1.17 o 
  -2   8  19        0.72        2.07      0.87 o 
  -1   8  19        0.65       -0.07      0.81 o 
   0   8  19       29.67       29.33      3.43 o 
   1   8  19       75.38       80.60      5.08 o 
   2   8  19        0.00       -0.77      0.77 o 
  -1   9  19        2.11        2.12      0.99 o 
   0   9  19       47.79       56.85      4.17 o 
   1   9  19        2.50        1.94      1.44 o 
  -3   0  20        0.25       -1.12      1.12 o 
  -2   0  20      158.34      179.49      7.08 o 
  -1   0  20      148.67      160.58      5.35 o 
   0   0  20      510.69      586.13     13.54 o 
   1   0  20        1.93        4.96      1.69 o 
   2   0  20       20.11       18.25      2.75 o 
   3   0  20       45.75       45.27      4.11 o 
  -3   1  20       13.83       17.70      2.05 o 
  -2   1  20       12.09       17.28      1.87 o 
  -1   1  20       69.47       71.50      5.03 o 
   0   1  20        7.08        6.41      1.29 o 
   1   1  20       49.41       47.80      2.57 o 
   2   1  20        0.09       -0.60      0.76 o 
   3   1  20        0.30       -0.82      0.82 o 
  -3   2  20       28.51       35.04      2.62 o 
  -2   2  20        0.94        1.23      0.87 o 
  -1   2  20       75.56       71.13      2.39 o 
   0   2  20       71.59       68.35      4.36 o 
   1   2  20        1.97        3.13      1.11 o 
   2   2  20        3.45        3.31      1.12 o 
   3   2  20        1.58        2.77      1.08 o 
  -3   3  20       11.42       14.07      1.84 o 
  -2   3  20        9.37       12.76      1.67 o 
  -1   3  20      147.42      148.09      5.17 o 
   0   3  20        1.94        1.79      0.95 o 
   1   3  20        2.83        2.63      1.06 o 
   2   3  20       15.48       16.10      1.87 o 
   3   3  20       23.54       20.30      2.17 o 
  -3   4  20        1.67        1.17      1.10 o 
  -2   4  20       61.76       65.90      2.46 o 
  -1   4  20        2.33        4.83      0.92 o 
   0   4  20       31.83       32.29      3.21 o 
   1   4  20       22.26       22.30      2.21 o 
   2   4  20       12.82       11.30      1.66 o 
   3   4  20        0.31        2.04      1.07 o 
  -3   5  20        4.74        4.72      1.28 o 
  -2   5  20       22.45       20.15      1.68 o 
  -1   5  20        2.80        2.78      0.96 o 
   0   5  20        1.08        2.15      1.34 o 
   1   5  20        4.32        4.18      1.19 o 
   2   5  20        1.20        1.25      0.99 o 
   3   5  20        5.40        7.11      1.96 o 
  -2   6  20        0.50        1.62      0.74 o 
  -1   6  20        1.27        1.56      0.91 o 
   0   6  20        8.94       10.89      2.37 o 
   1   6  20       65.96       64.85      3.19 o 
   2   6  20        0.11        0.63      0.88 o 
  -2   7  20        8.27       11.90      1.35 o 
  -1   7  20        6.04        9.52      3.32 o 
   0   7  20        0.16        0.33      1.79 o 
   1   7  20        5.13        4.49      1.23 o 
   2   7  20        0.07        1.06      1.35 o 
  -1   8  20       22.39       26.63      2.32 o 
   0   8  20        9.88       10.86      1.64 o 
   1   8  20        0.05       -0.71      1.34 o 
   0   9  20        8.53       11.00      1.68 o 
  -3   1  21        0.79        1.58      1.99 o 
  -2   1  21        3.59        5.19      1.27 o 
  -1   1  21       88.42       94.74      2.79 o 
   0   1  21      194.61      209.38      5.28 o 
   1   1  21       61.42       59.37      2.89 o 
   2   1  21        9.96        9.05      1.54 o 
   3   1  21        5.58        6.82      1.43 o 
  -3   2  21        0.42        1.74      1.04 o 
  -2   2  21       26.98       30.22      2.37 o 
  -1   2  21       42.65       41.83      2.69 o 
   0   2  21        1.75        1.56      0.95 o 
   1   2  21       36.22       39.50      2.49 o 
   2   2  21        0.73        2.13      1.05 o 
   3   2  21        1.81        1.66      1.11 o 
  -3   3  21        0.06       -0.58      0.79 o 
  -2   3  21        1.45       -0.67      0.83 o 
  -1   3  21       10.98       13.50      4.25 o 
   0   3  21       46.89       50.49      2.98 o 
   1   3  21      115.92      118.11      4.08 o 
   2   3  21        4.88        4.49      1.26 o 
  -2   4  21       18.53       26.23      2.26 o 
  -1   4  21       10.33       12.09      2.89 o 
   0   4  21        3.32        4.77      1.65 o 
   1   4  21        0.16       -0.94      0.99 o 
   2   4  21        0.05        0.90      0.97 o 
  -2   5  21        3.91        5.88      1.05 o 
  -1   5  21        5.16        6.67      1.25 o 
   0   5  21        4.50        5.86      1.81 o 
   1   5  21        0.14        0.57      1.02 o 
   2   5  21        9.11       11.11      1.69 o 
  -2   6  21        0.43        0.59      0.69 o 
  -1   6  21       22.57       27.12      2.23 o 
   0   6  21       15.16       15.06      2.71 o 
   1   6  21        1.76        1.07      1.00 o 
   2   6  21       17.73       16.97      2.36 o 
  -1   7  21       17.20       20.16      2.09 o 
   0   7  21       46.76       43.14      4.09 o 
   1   7  21        0.08        2.25      1.50 o 
   0   8  21       15.62       18.96      3.12 o 
  -2   0  22       38.82       39.58      3.75 o 
   0   0  22      347.01      356.88     10.36 o 
   1   0  22       55.69       53.88      3.97 o 
   2   0  22       14.89       17.68      2.93 o 
  -2   1  22        7.79        6.45      1.42 o 
   0   1  22       34.00       36.38      2.42 o 
   1   1  22       30.27       28.36      3.95 o 
   2   1  22       12.10        9.12      1.66 o 
  -2   2  22        0.37        1.03      1.44 o 
  -1   2  22       26.65       27.82      3.16 o 
   0   2  22        0.20        0.43      0.93 o 
   1   2  22       26.89       31.30      2.41 o 
   2   2  22       20.45       20.71      2.19 o 
  -2   3  22        0.33        1.21      0.94 o 
  -1   3  22        2.35        2.78      1.01 o 
   0   3  22        2.71        1.38      1.50 o 
   1   3  22        0.00        0.00      0.86 o 
   2   3  22       18.43       23.42      2.30 o 
  -2   4  22        1.60        3.81      1.11 o 
  -1   4  22       12.04       11.24      2.24 o 
   0   4  22        6.00        3.46      1.74 o 
   1   4  22        0.27        0.46      0.90 o 
   2   4  22        0.86        2.10      1.12 o 
  -1   5  22        3.91        4.54      1.23 o 
   0   5  22        0.66        0.84      1.43 o 
   1   5  22       11.79       11.10      1.69 o 
  -1   6  22        6.30       10.47      2.83 o 
   0   6  22        7.59        7.04      1.99 o 
   1   6  22       27.45       27.76      3.58 o 
  -2   1  23        8.21        9.93      1.65 o 
   0   1  23        0.77        4.15      1.20 o 
   1   1  23        0.27        0.91      1.01 o 
  -2   2  23       26.17       29.89      2.46 o 
   0   2  23       48.33       58.67      4.30 o 
   1   2  23       24.26       26.96      2.39 o 
  -1   3  23        0.04        0.62      1.24 o 
   0   3  23       14.27        9.13      2.27 o 
   1   3  23        5.63        4.07      1.31 o 
  -1   4  23        0.68        1.65      1.43 o 
   0   4  23        7.35        6.12      1.99 o 
   1   4  23        3.06        3.63      1.38 o 
   0   5  23        8.75        8.40      2.22 o 
   0   0  24      139.93      153.73      6.84 o 
   0   1  24        1.12        0.32      1.43 o 
                                                 
